# Supplementary material for: Insights into Changing Dermatophyte Spectrum in India Through Analysis of Cumulative 161,245 Cases Between 1939 and 2021
Source: Mycopathologia. 2023 Mar 28;188(3):183–202. doi: 10.1007/s11046-023-00720-6 (PMC10307719; doi:10.1007/s11046-023-00720-6)
Supplement: Supplementary file 2 — Supplementary file2 (XLSX 45 KB) [file 11046_2023_720_MOESM2_ESM.xlsx]

## Sheet: Sheet1
S.No.	List of articles used in this study
1	Agarwal A, Hassanandani T, Das A, Panda M, Chakravorty S. 'Mask tinea': tinea faciei possibly potentiated by prolonged mask usage during the COVID-19 pandemic. Clin Exp Dermatol. 2021 Jan;46(1):190-193. doi: 10.1111/ced.14491. Epub 2020 Nov 12. PMID: 33098693.
2	Singh A, Singh P, Meis JF, Chowdhary A. In vitro activity of the novel antifungal olorofim against dermatophytes and opportunistic moulds including Penicillium and Talaromyces species. J Antimicrob Chemother. 2021 Apr 13;76(5):1229-1233. doi: 10.1093/jac/dkaa562. PMID: 33421073; PMCID: PMC8050765.
3	Datt S, Das S, Ahmad Ansari M, Sharma R, Datt T, Bhattacharya SN. Gene expression profiling of protease and non-protease genes in Trichophyton mentagrophytes isolates from dermatophytosis patients by qRT-PCR analysis. Sci Rep. 2021 Jan 11;11(1):403. doi: 10.1038/s41598-020-79839-1. PMID: 33432046; PMCID: PMC7801629.
4	Singh A, Singh P, Dingemans G, Meis JF, Chowdhary A. Evaluation of DermaGenius® resistance real-time polymerase chain reaction for rapid detection of terbinafine-resistant Trichophyton species. Mycoses. 2021 Jul;64(7):721-726. doi: 10.1111/myc.13271. Epub 2021 May 18. PMID: 33760310.
5	Singh AK, Kumar A, Pandey J, Gaur V, Tripathi P, Adhikari IP. Mixed Cutaneous Infection Caused by Leishmania and Dermatophytes: A Rare Coincidence or Immunological Fact. Case Rep Dermatol Med. 2021 Mar 8;2021:5526435. doi: 10.1155/2021/5526435. PMID: 33763264; PMCID: PMC7963913.
6	Gaurav V, Bhattacharya SN, Sharma N, Datt S, Kumar P, Rai G, Singh PK, Taneja B, Das S. Terbinafine resistance in dermatophytes: Time to revisit alternate antifungal therapy. J Mycol Med. 2021 Mar;31(1):101087. doi: 10.1016/j.mycmed.2020.101087. Epub 2020 Nov 19. PMID: 33360137.
7	Kurukkanari R, Rajagopal GK, Narayanan VA, et al. Clinico-mycological study of dermatophytosis in a tertiary care hospital. J. Evolution Med. Dent. Sci. 2020;9(04):195-199, DOI: 10.14260/jemds/2020/46
8	Sharma P, Bhalla M, Thami GP, Chander J. Evaluation of efficacy and safety of oral terbinafine and itraconazole combination therapy in the management of dermatophytosis. J Dermatolog Treat. 2020 Nov;31(7):749-753. doi: 10.1080/09546634.2019.1612835. Epub 2019 May 16. PMID: 31030594.
9	Sonthalia S, Bhattacharya SN, Agrawal M, Das S. High-magnification universal serial bus dermoscopy: A convenient alternative to direct microscopic examination. J Am Acad Dermatol. 2020 Nov;83(5):e341-e343. doi: 10.1016/j.jaad.2019.08.083. Epub 2019 Sep 10. PMID: 31518604.
10	Saxena V, Shenoy MM, Devrari JC, Pai V, Agrawal V. A mycological study of tinea corporis: A changing epidemiological trend from Trichophyton rubrum to Trichophyton mentagrophytes in India. Indian J Dermatol Venereol Leprol. 2020 Sep-Oct;86(5):607. doi: 10.4103/ijdvl.IJDVL_766_17. PMID: 32068195.
11	Hassanandani T, Panda M, Agarwal A, Das A. Rising trends of symmetrical drug related intertriginous and flexural exanthem due to Itraconazole in patients with superficial dermatophytosis: A case series of 12 patients from eastern part of India. Dermatol Ther. 2020 Nov;33(6):e13911. doi: 10.1111/dth.13911. Epub 2020 Jul 13. PMID: 32594647.
12	Kayarkatte MN, Singal A, Pandhi D, Das S. Clinico-mycological study of onychomycosis in a tertiary care hospital-A cross-sectional study. Mycoses. 2020 Jan;63(1):113-118. doi: 10.1111/myc.13025. Epub 2019 Nov 13. PMID: 31642133.
13	Shaw D, Singh S, Dogra S, Jayaraman J, Bhat R, Panda S, Chakrabarti A, Anjum N, Chowdappa A, Nagamoti M, Varshney U, Vanam HP, Savio J, Antony M, Rudramurthy SM. MIC and Upper Limit of Wild-Type Distribution for 13 Antifungal Agents against a Trichophyton mentagrophytes-Trichophyton interdigitale Complex of Indian Origin. Antimicrob Agents Chemother. 2020 Mar 24;64(4):e01964-19. doi: 10.1128/AAC.…
14	Shankarnarayan SA, Shaw D, Sharma A, Chakrabarti A, Dogra S, Kumaran MS, Kaur H, Ghosh A, Rudramurthy SM. Rapid detection of terbinafine resistance in Trichophyton species by Amplified refractory mutation system-polymerase chain reaction. Sci Rep. 2020 Jan 28;10(1):1297. doi: 10.1038/s41598-020-58187-0. PMID: 31992797; PMCID: PMC6987154.
15	Das S, De A, Saha R, Sharma N, Khemka M, Singh S, Hesanoor Reja AH, Kumar P. The Current Indian Epidemic of Dermatophytosis: A Study on Causative Agents and Sensitivity Patterns. Indian J Dermatol. 2020 Mar-Apr;65(2):118-122. doi: 10.4103/ijd.IJD_203_19. PMID: 32180597; PMCID: PMC7059464.
16	Kumar P, Pandhi D, Bhattacharya SN, Das S. Trichoscopy as a Diagnostic Tool for Tinea Capitis: A Prospective, Observational Study. Int J Trichology. 2020 Mar-Apr;12(2):68-74. doi: 10.4103/ijt.ijt_30_20. Epub 2020 May 5. PMID: 32684678; PMCID: PMC7362962.
17	Sahu P, Dayal S, Mawlong PG, Punia P, Sen R. Tinea Corporis Bullosa Secondary to Trichophyton Verrucosum: A Newer Etiological Agent with Literature Review. Indian J Dermatol. 2020 Jan-Feb;65(1):76-78. doi: 10.4103/ijd.IJD_483_19. PMID: 32029951; PMCID: PMC6986116.
18	Burmester A, Hipler UC, Uhrlaß S, Nenoff P, Singal A, Verma SB, Elsner P, Wiegand C. Indian Trichophyton mentagrophytes squalene epoxidase erg1 double mutants show high proportion of combined fluconazole and terbinafine resistance. Mycoses. 2020 Jul 29. doi: 10.1111/myc.13150. Epub ahead of print. PMID: 32725892.
19	Kano R, Kimura U, Kakurai M, Hiruma J, Kamata H, Suga Y, Harada K. Trichophyton indotineae sp. nov.: A New Highly Terbinafine-Resistant Anthropophilic Dermatophyte Species. Mycopathologia. 2020 Dec;185(6):947-958. doi: 10.1007/s11046-020-00455-8. Epub 2020 May 24. PMID: 32449054.
20	Singh SK, Subba N, Tilak R. Efficacy of Terbinafine and Itraconazole in Different Doses and in Combination in the Treatment of Tinea Infection: A Randomized Controlled Parallel Group Open Labeled Trial with Clinico-Mycological Correlation. Indian J Dermatol. 2020 Jul-Aug;65(4):284-289. doi: 10.4103/ijd.IJD_548_19. PMID: 32831369; PMCID: PMC7423219.
21	Ebert A, Monod M, Salamin K, Burmester A, Uhrlaß S, Wiegand C, Hipler UC, Krüger C, Koch D, Wittig F, Verma SB, Singal A, Gupta S, Vasani R, Saraswat A, Madhu R, Panda S, Das A, Kura MM, Kumar A, Poojary S, Schirm S, Gräser Y, Paasch U, Nenoff P. Alarming India-wide phenomenon of antifungal resistance in dermatophytes: A multicentre study. Mycoses. 2020 Jul;63(7):717-728. doi: 10.1111/myc.13091. …
22	Das S, Datt S, Dar SA, Bhattacharya SN, Pandhi D, Gupta C, Akhter N. Assessment of in vitro antifungal susceptibility pattern of dermatophytes isolated from patients with onychomycosis attending a tertiary care hospital of East Delhi. Indian J Dermatol Venereol Leprol. 2020 May-Jun;86(3):301-304. doi: 10.4103/ijdvl.IJDVL_173_18. PMID: 32056978.
23	Jain S, Kabi S, Swain B. Current Trends of Dermatophytosis in Eastern Odisha. J Lab Physicians. 2020 Mar;12(1):10-14. doi: 10.1055/s-0040-1713063. Epub 2020 Jun 11. PMID: 32792788; PMCID: PMC7419165.
24	Chetana K, Menon R, David BG, Ramya MR. Clinicomycological and Histopathological Profile of Onychomycosis: A Cross-sectional Study from South India. Indian J Dermatol. 2019 Jul-Aug;64(4):272-276. doi: 10.4103/ijd.IJD_160_18. PMID: 31516135; PMCID: PMC6714189.
25	Sonthalia S, Ankad BS, Goldust M, Jha AK. Dermoscopy - a simple and rapid in vivo diagnostic technique for tinea incognito. An Bras Dermatol. 2019 Sep-Oct;94(5):612-614. doi: 10.1016/j.abd.2019.09.017. Epub 2019 Sep 30. PMID: 31777365; PMCID: PMC6857559.
26	Razmi T M, De D, Vinay K. 'Corkscrews' on the patchy alopecia of a girl. Arch Dis Child Educ Pract Ed. 2019 Aug;104(4):205-206. doi: 10.1136/archdischild-2018-315328. Epub 2018 Jun 27. PMID: 29950301.
27	Hussain N, Santosh T, Bugalia A. Trichophyton in cervical cytology: Common infection at uncommon site. Diagn Cytopathol. 2019 May;47(5):517-519. doi: 10.1002/dc.24143. Epub 2019 Jan 16. PMID: 30652432.
28	Panda M, Patro N, Raj C, Pattnaik M. Tinea Lesions Confined to Tattoo Site. Indian Dermatol Online J. 2019 Jul-Aug;10(4):474-475. doi: 10.4103/idoj.IDOJ_319_18. PMID: 31334077; PMCID: PMC6615372.
29	Singh A, Masih A, Monroy-Nieto J, Singh PK, Bowers J, Travis J, Khurana A, Engelthaler DM, Meis JF, Chowdhary A. A unique multidrug-resistant clonal Trichophyton population distinct from Trichophyton mentagrophytes/Trichophyton interdigitale complex causing an ongoing alarming dermatophytosis outbreak in India: Genomic insights and resistance profile. Fungal Genet Biol. 2019 Dec;133:103266. doi: …
30	Vijendran P, Verma R, Hazra N, Vasudevan B, Debdeep M, Ruby V, Shekar N. A comparative study of the various patterns of oro-cutaneous fungi and their sensitivity to anti fungals between HIV patients and normal healthy individuals. Med J Armed Forces India. 2019 Jan;75(1):50-57. doi: 10.1016/j.mjafi.2018.01.004. Epub 2018 Mar 5. PMID: 30705478; PMCID: PMC6349674.
31	Singh SK, Patwa DK, Tilak R, Das A, Singh TB. In vitro susceptibility of dermatophytes to oral antifungal drugs and amphotericin B in Uttar Pradesh, India. Indian J Dermatol Venereol Leprol. 2019 Jul-Aug;85(4):388-392. doi: 10.4103/ijdvl.IJDVL_319_18. PMID: 30950409.
32	Kalita JM, Sharma A, Bhardwaj A, Nag VL. Dermatophytoses and spectrum of dermatophytes in patients attending a teaching hospital in Western Rajasthan, India. J Family Med Prim Care. 2019 Apr;8(4):1418-1421. doi: 10.4103/jfmpc.jfmpc_159_19. PMID: 31143732; PMCID: PMC6510104.
33	Poojary S, Miskeen A, Bagadia J, Jaiswal S, Uppuluri P. A Study of In vitro Antifungal Susceptibility Patterns of Dermatophytic Fungi at a Tertiary Care Center in Western India. Indian J Dermatol. 2019 Jul-Aug;64(4):277-284. doi: 10.4103/ijd.IJD_456_18. PMID: 31516136; PMCID: PMC6714203.
34	Maurya VK, Kachhwaha D, Bora A, Khatri PK, Rathore L. Determination of antifungal minimum inhibitory concentration and its clinical correlation among treatment failure cases of dermatophytosis. J Family Med Prim Care. 2019 Aug 28;8(8):2577-2581. doi: 10.4103/jfmpc.jfmpc_483_19. PMID: 31548935; PMCID: PMC6753804.
35	Singal A, Jakhar D, Kaur I, Pandhi D, Das S. Tinea Pseudoimbricata as a Unique Manifestation of Steroid Abuse: A Clinico-Mycological and Dermoscopic Study from a Tertiary Care Hospital. Indian Dermatol Online J. 2019 Jul-Aug;10(4):422-425. doi: 10.4103/idoj.IDOJ_385_18. PMID: 31334062; PMCID: PMC6615389.
36	Hazarika D, Jahan N, Sharma A. Changing Trend of Superficial Mycoses with Increasing Nondermatophyte Mold Infection: A Clinicomycological Study at a Tertiary Referral Center in Assam. Indian J Dermatol. 2019 Jul-Aug;64(4):261-265. doi: 10.4103/ijd.IJD_579_18. PMID: 31516133; PMCID: PMC6714194.
37	Upadhyay V, Kumar A, Singh AK, Pandey J. Epidemiological characterization of dermatophytes at a tertiary care hospital in Eastern Uttar Pradesh, India. Curr Med Mycol. 2019 Mar;5(1):1-6. doi: 10.18502/cmm.5.1.530. PMID: 31049451; PMCID: PMC6488285.
38	Singh BSTP, Tripathy T, Kar BR, Ray A. Clinicomycological Study of Dermatophytosis in a Tertiary Care Hospital in Eastern India: A Cross-sectional Study. Indian Dermatol Online J. 2019 Sep 26;11(1):46-50. doi: 10.4103/idoj.IDOJ_62_19. PMID: 32055508; PMCID: PMC7001408.
39	Mishra N, Rastogi MK, Gahalaut P, Yadav S, Srivastava N, Aggarwal A. Clinicomycological study of dermatophytoses in children: Presenting at a tertiary care center. Indian J Paediatr Dermatol 2018;19:326-30
40	Padhiyar JK, Patel NH, Gajjar T, Patel B, Chhibber A, Buch M. A Distinct Clinicopathological Presentation of Cutaneous Dermatophytosis Mimicking Autoimmune Blistering Disorder. Indian J Dermatol. 2018 Sep-Oct;63(5):412-414. doi: 10.4103/ijd.IJD_143_18. PMID: 30210164; PMCID: PMC6124232.
41	Vineetha M, Sheeja S, Celine MI, Sadeep MS, Palackal S, Shanimole PE, Das SS. Profile of Dermatophytosis in a Tertiary Care Center. Indian J Dermatol. 2018 Nov-Dec;63(6):490-495. doi: 10.4103/ijd.IJD_177_18. PMID: 30504978; PMCID: PMC6233031.
42	Rudramurthy SM, Shankarnarayan SA, Dogra S, Shaw D, Mushtaq K, Paul RA, Narang T, Chakrabarti A. Mutation in the Squalene Epoxidase Gene of Trichophyton interdigitale and Trichophyton rubrum Associated with Allylamine Resistance. Antimicrob Agents Chemother. 2018 Apr 26;62(5):e02522-17. doi: 10.1128/AAC.02522-17. PMID: 29530857; PMCID: PMC5923174.
43	Singh A, Masih A, Khurana A, Singh PK, Gupta M, Hagen F, Meis JF, Chowdhary A. High terbinafine resistance in Trichophyton interdigitale isolates in Delhi, India harbouring mutations in the squalene epoxidase gene. Mycoses. 2018 Jul;61(7):477-484. doi: 10.1111/myc.12772. Epub 2018 Apr 27. PMID: 29577447.
44	Banik A, Durairaj E, Lyngdoh WV, Khyriem AB, Sabhapandit D. Clinico-aetiologic profile of Onychomycoses in a tertiary care centre in northeast India. Trop Doct. 2018 Apr;48(2):136-142. doi: 10.1177/0049475517735979. Epub 2017 Oct 27. PMID: 29078738.
45	Tigga RA, Das S, Bhattacharya SN, Saha R, Pandhi D, Datt S, Rai G. Burden of Chronic Dermatophytosis in a Tertiary Care Hospital: Interaction of Fungal Virulence and Host Immunity. Mycopathologia. 2018 Dec;183(6):951-959. doi: 10.1007/s11046-018-0303-4. Epub 2018 Nov 1. PMID: 30386967.
46	Sen A, Bhunia D, Datta PK, Ray A, Banerjee P. A Study of Onychomycosis at a Tertiary Care Hospital in Eastern Bihar. Indian J Dermatol. 2018 Mar-Apr;63(2):141-146. doi: 10.4103/ijd.IJD_630_16. PMID: 29692456; PMCID: PMC5903044.
47	Ali SY, Gajjala SR, Raj A. Study of prevalence of dermatophytes among human immunodeficiency virus/AIDS patients in Shadan Institute of Medical Sciences and Teaching Hospital and Research Centre, Hyderabad, Telangana, India. Indian J Sex Transm Dis AIDS. 2018 Jul-Dec;39(2):98-101. doi: 10.4103/ijstd.IJSTD_103_16. PMID: 30623179; PMCID: PMC6298157.
48	Pathania S, Rudramurthy SM, Narang T, Saikia UN, Dogra S. A prospective study of the epidemiological and clinical patterns of recurrent dermatophytosis at a tertiary care hospital in India. Indian J Dermatol Venereol Leprol. 2018 Nov-Dec;84(6):678-684. doi: 10.4103/ijdvl.IJDVL_645_17. PMID: 30058568.
49	Khurana A, Masih A, Chowdhary A, Sardana K, Borker S, Gupta A, Gautam RK, Sharma PK, Jain D. Correlation of In Vitro Susceptibility Based on MICs and Squalene Epoxidase Mutations with Clinical Response to Terbinafine in Patients with Tinea Corporis/Cruris. Antimicrob Agents Chemother. 2018 Nov 26;62(12):e01038-18. doi: 10.1128/AAC.01038-18. PMID: 30275090; PMCID: PMC6256768.
50	Sardana K, Kaur R, Arora P, Goyal R, Ghunawat S. Is Antifungal Resistance a Cause for Treatment Failure in Dermatophytosis: A Study Focused on Tinea Corporis and Cruris from a Tertiary Centre? Indian Dermatol Online J. 2018 Mar-Apr;9(2):90-95. doi: 10.4103/idoj.IDOJ_137_17. PMID: 29644192; PMCID: PMC5885633.
51	Parmar NV, Asir GJ, Rudramurthy SM. Atypical Presentation of Majocchi's Granuloma in an Immunocompetent Host. Am J Trop Med Hyg. 2017 Jan 11;96(1):1-2. doi: 10.4269/ajtmh.16-0493. PMID: 28077736; PMCID: PMC5239672.
52	Gupta V, Bhatia R, Sondhi P, Mahajan R. 'Ring-within-a-ring' appearance: morphological clue to topical steroid abuse in dermatophytosis. J Eur Acad Dermatol Venereol. 2017 Jan;31(1):e2-e3. doi: 10.1111/jdv.13576. Epub 2016 Feb 9. PMID: 26856975.
53	Gupta V, Sahoo AK, Singh G, Agarwal R, Xess I, Agarwal S, Gupta S. Tinea corporis presenting as disseminated verrucous plaques caused by Arthroderma incurvatum in a young Indian boy. Australas J Dermatol. 2017 Nov;58(4):e265-e267. doi: 10.1111/ajd.12606. Epub 2017 Jul 21. PMID: 28731578.
54	Agarwal P, Devi LS. Otomycosis in a Rural Community Attending a Tertiary Care Hospital: Assessment of Risk Factors and Identification of Fungal and Bacterial Agents. J Clin Diagn Res. 2017 Jun;11(6):DC14-DC18. doi: 10.7860/JCDR/2017/25865.10068. Epub 2017 Jun 1. PMID: 28764159; PMCID: PMC5535352.
55	Dutta B, Rasul ES, Boro B. Clinico-epidemiological study of tinea incognito with microbiological correlation. Indian J Dermatol Venereol Leprol. 2017 May-Jun;83(3):326-331. doi: 10.4103/ijdvl.IJDVL_297_16. PMID: 28366916.
56	Sharma R, Adhikari L, Sharma RL. Recurrent dermatophytosis: A rising problem in Sikkim, a Himalayan state of India. Indian J Pathol Microbiol. 2017 Oct-Dec;60(4):541-545. doi: 10.4103/IJPM.IJPM_831_16. PMID: 29323069.
57	Mahajan S, Tilak R, Kaushal SK, Mishra RN, Pandey SS. Clinico-mycological study of dermatophytic infections and their sensitivity to antifungal drugs in a tertiary care center. Indian J Dermatol Venereol Leprol. 2017 Jul-Aug;83(4):436-440. doi: 10.4103/ijdvl.IJDVL_519_16. PMID: 28540871.
58	Bhat YJ, Zeerak S, Kanth F, Yaseen A, Hassan I, Hakak R. Clinicoepidemiological and Mycological Study of Tinea Capitis in the Pediatric Population of Kashmir Valley: A Study from a Tertiary Care Centre. Indian Dermatol Online J. 2017 Mar-Apr;8(2):100-103. doi: 10.4103/2229-5178.202279. PMID: 28405548; PMCID: PMC5372428.
59	Asifa N, Farhath K. Current mycological profile of onychomycosis in Kashmir valley: A hospital-based study. J Lab Physicians. 2017 Jul-Sep;9(3):190-194. doi: 10.4103/JLP.JLP_131_16. PMID: 28706389; PMCID: PMC5496297.
60	Dabas Y, Xess I, Singh G, Pandey M, Meena S. Molecular Identification and Antifungal Susceptibility Patterns of Clinical Dermatophytes Following CLSI and EUCAST Guidelines. J Fungi (Basel). 2017 Mar 23;3(2):17. doi: 10.3390/jof3020017. PMID: 29371535; PMCID: PMC5715923.
61	Sharma R, Gupta S, Asati DP, Karuna T, Purwar S, Biswas D. A Pilot Study for the Evaluation of PCR as a Diagnostic Tool in Patients with Suspected Dermatophytoses. Indian Dermatol Online J. 2017 May-Jun;8(3):176-180. doi: 10.4103/idoj.IDOJ_138_16. PMID: 28584753; PMCID: PMC5447336.
62	Ramaraj V, Vijayaraman RS, Hemanth V, Rangarajan S, Kindo AJ. Molecular strain typing of Trichophyton mentagrophytes (T. mentagrophytes var. interdigitale) using non-transcribed spacer region as a molecular marker. Indian J Med Res. 2017 Nov;146(5):636-641. doi: 10.4103/ijmr.IJMR_51_15. PMID: 29512606; PMCID: PMC5861475.
63	Ramaraj V, Vijayaraman RS, Elavarashi E, Rangarajan S, Kindo AJ. Molecular Strain Typing of Clinical Isolates, Trichophyton rubrum using Non Transcribed Spacer (NTS) Region as a Molecular Marker. J Clin Diagn Res. 2017 May;11(5):DC04-DC09. doi: 10.7860/JCDR/2017/21994.9843. Epub 2017 May 1. PMID: 28658757; PMCID: PMC5483659.
64	Jitendra Kumar Chaudhary and Ankur kumar. 2016. A Clinico - Mycological Profile of Dermatophytosis at a Tertiary Care Hospital in Bihar.Int.J.Curr.Microbiol.App.Sci. 5(2): 181-189. doi: http://dx.doi.org/10.20546/ijcmas.2016.502.021
65	Noronha TM, Tophakhane RS, Nadiger S. Clinico-microbiological study of dermatophytosis in a tertiary-care hospital in North Karnataka. Indian Dermatol Online J. 2016 Jul-Aug;7(4):264-71. doi: 10.4103/2229-5178.185488. PMID: 27559499; PMCID: PMC4976403.
66	Majeed N, Narayanankutty S, Rajan R, Theodore RB. Clinicomycological study of dermatophytosis in a tertiary care centre. J Acad Clin Microbiol 2016;18:110-3
67	Sonthalia S, Khurana R. Kerion. Indian J Pediatr. 2016 Jan;83(1):94-5. doi: 10.1007/s12098-015-1760-0. Epub 2015 May 8. PMID: 25947263.
68	Khanna U, Kumar Dhali T, D'Souza P, Chowdhry S. Majocchi Granuloma of the Breast: A Rare Clinical Entity. Actas Dermosifiliogr. 2016 Sep;107(7):610-2. English, Spanish. doi: 10.1016/j.ad.2016.02.005. Epub 2016 Mar 28. PMID: 27032569.
69	Ardeshna KP, Rohatgi S, Jerajani HR. Successful treatment of recurrent dermatophytosis with isotretinoin and itraconazole. Indian J Dermatol Venereol Leprol. 2016 Sep-Oct;82(5):579-82. doi: 10.4103/0378-6323.183632. PMID: 27297276.
70	Majid I, Sheikh G, Kanth F, Hakak R. Relapse after Oral Terbinafine Therapy in Dermatophytosis: A Clinical and Mycological Study. Indian J Dermatol. 2016 Sep-Oct;61(5):529-33. doi: 10.4103/0019-5154.190120. PMID: 27688443; PMCID: PMC5029239.
71	Dr Stuti Kansra, Dr Pushpa Devi , Dr Shailpreet Sidhu, Dr Anuradha Malhotra Prevalence of Dermatophytoses and Their Antifungal Susceptibility in a Tertiary Care Hospital of North India. INTERNATIONAL JOURNAL OF SCIENTIFIC RESEARCH, Volume : 5, Issue : 3 March 2016
72	Shukla P, Yaqoob S, Haider F, Shukla V. Dermatophytoses; epidemiology and distribution among urban and sub urban population. Indian J Microbiol Res 2016;3(3):292-298.
73	Verma S, Hay RJ. Topical steroid-induced tinea pseudoimbricata: a striking form of tinea incognito. Int J Dermatol. 2015;54(5):e192-3. doi: 10.1111/ijd.12734. Epub 2015 Jan 20. PMID: 25601089.
74	Yadav P, Singal A, Pandhi D, Das S. Clinico-mycological study of dermatophyte toenail onychomycosis in new delhi, India. Indian J Dermatol. 2015 Mar-Apr;60(2):153-8. doi: 10.4103/0019-5154.152511. PMID: 25814703; PMCID: PMC4372907.
75	Latka C, Dey SS, Mahajan S, Prabu R, Jangir PK, Gupta C, Das S, Ramachandran VG, Bhattacharya SN, Pandey R, Sharma R, Ramachandran S, Taneja B. Genome sequence of a clinical isolate of dermatophyte, Trichophyton rubrum from India. FEMS Microbiol Lett. 2015 Apr;362(8):fnv039. doi: 10.1093/femsle/fnv039. Epub 2015 Mar 10. PMID: 25761751.
76	Poluri LV, Indugula JP, Kondapaneni SL. Clinicomycological Study of Dermatophytosis in South India. J Lab Physicians. 2015 Jul-Dec;7(2):84-9. doi: 10.4103/0974-2727.163135. PMID: 26417157; PMCID: PMC4559634.
77	Malhotra S, Malhotra SK, Aggarwal Y. Tinea faciei caused by Trichophyton mentagrophytes in a 20-day-old neonate. Indian Dermatol Online J. 2015 Dec;6(Suppl 1):S43-6. doi: 10.4103/2229-5178.171045. PMID: 26904450; PMCID: PMC4738516.
78	Raghavendra KR, Yadav D, Kumar A, Sharma M, Bhuria J, Chand AE. The nondermatophyte molds: Emerging as leading cause of onychomycosis in south-east Rajasthan. Indian Dermatol Online J. 2015 Mar-Apr;6(2):92-7. doi: 10.4103/2229-5178.153010. PMID: 25821729; PMCID: PMC4375773.
79	Murmu S, Debnath C, Pramanik AK, Mitra T, Jana S, Dey S, Banerjee S, Batabyal K. Detection and characterization of zoonotic dermatophytes from dogs and cats in and around Kolkata. Vet World. 2015 Sep;8(9):1078-82. doi: 10.14202/vetworld.2015.1078-1082. Epub 2015 Sep 19. PMID: 27047202; PMCID: PMC4774776.
80	Kaur R, Panda PS, Sardana K, Khan S. Mycological Pattern of Dermatomycoses in a Tertiary Care Hospital. J Trop Med. 2015;2015:157828. doi: 10.1155/2015/157828. Epub 2015 Sep 30. PMID: 26491453; PMCID: PMC4605448.
81	Keisham C, Sarkar R, Khurana N, Ghosh N, Garg VK, Manoj RK. Black dot tinea capitis caused by trichophyton rubrum in an adult female presenting with cicatricial alopecia. Indian J Dermatol Venereol Leprol. 2015 Mar-Apr;81(2):224. doi: 10.4103/0378-6323.152323. PMID: 25751361.
82	Thakur R, Goyal R. Tinea Capitis: Mixed or Consecutive Infection with White and Violet Strains of Trichophyton violaceum: A Diagnostic or Therapeutic Challenge. J Clin Diagn Res. 2015 Dec;9(12):WD03-4. doi: 10.7860/JCDR/2015/14488.6859. Epub 2015 Dec 1. PMID: 26814801; PMCID: PMC4717823.
83	Ghadgepatil SS, Sharma YK, Misra R, Dash KN, Patvekar MA, Deo KS. An unusual case of tinea capitis caused by Trichophyton schoenleinii in an elderly female. Indian Dermatol Online J. 2015 Jan-Feb;6(1):49-50. doi: 10.4103/2229-5178.148944. PMID: 25657920; PMCID: PMC4314891.
84	Lakshmanan A, Ganeshkumar P, Mohan SR, Hemamalini M, Madhavan R. Epidemiological and clinical pattern of dermatomycoses in rural India. Indian J Med Microbiol. 2015 Feb;33 Suppl:134-6. doi: 10.4103/0255-0857.150922. PMID: 25657132.
85	Rath S, Panda M, Sahu MC, Padhy RN. Bayesian analysis of two diagnostic methods for paediatric ringworm infections in a teaching hospital. J Mycol Med. 2015 Sep;25(3):191-9. doi: 10.1016/j.mycmed.2015.06.065. Epub 2015 Aug 10. PMID: 26271198.
86	Smriti C, Anuradha S, Kamlesh T, Isampreet K, Nitin K. Tinea corporis due to Trichophyton violaceum: A report of two cases. Indian J Med Microbiol. 2015 Oct-Dec;33(4):596-8. doi: 10.4103/0255-0857.167334. PMID: 26470976.
87	Rao AG. Dermatophyte infection encircling vitiligo. Indian Dermatol Online J. 2015 Dec;6(Suppl 1):S60-3. doi: 10.4103/2229-5178.171056. PMID: 26904457; PMCID: PMC4738523.
88	Naglot A, Shrimali DD, Nath BK, Gogoi HK, Veer V, Chander J, Tewari R. Recent trends of dermatophytosis in Northeast India( Assam) and interpretation with published studies. Int. J.Curr.Microbiol. App.Sci 2015;4(11): 111- 120
89	Sharma Y, Jain S, Jayachandran. Keratomycosis: Etiology, Risk Factors and Differential Diagnosis- A Mini Review on Trichophyton spp. J Clin Diagn Res. 2014 Oct;8(10):DD01-2. doi: 10.7860/JCDR/2014/9029.5044. Epub 2014 Oct 20. PMID: 25478343; PMCID: PMC4253161.
90	Choudhary SV, Aghi T, Bisati S. Efficacy and safety of terbinafine hydrochloride 1% cream vs eberconazole nitrate 1% cream in localised tinea corporis and tinea cruris. Indian Dermatol Online J. 2014 Apr;5(2):128-31. doi: 10.4103/2229-5178.131079. PMID: 24860743; PMCID: PMC4030336.
91	Agarwal US, Saran J, Agarwal P. Clinico-mycological study of dermatophytes in a tertiary care centre in Northwest India. Indian J Dermatol Venereol Leprol. 2014 Mar-Apr;80(2):194. doi: 10.4103/0378-6323.129434. PMID: 24685877.
92	Maulingkar SV, Pinto MJ, Rodrigues S. A clinico-mycological study of dermatophytoses in Goa, India. Mycopathologia. 2014 Oct;178(3-4):297-301. doi: 10.1007/s11046-014-9806-9. Epub 2014 Aug 28. PMID: 25163746.
93	Bhatia VK, Sharma PC. Epidemiological studies on Dermatophytosis in human patients in Himachal Pradesh, India. Springerplus. 2014 Mar 9;3:134. doi: 10.1186/2193-1801-3-134. PMID: 25674437; PMCID: PMC4320242.
94	Surendran K, Bhat RM, Boloor R, Nandakishore B, Sukumar D. A clinical and mycological study of dermatophytic infections. Indian J Dermatol. 2014 May;59(3):262-7. doi: 10.4103/0019-5154.131391. PMID: 24891657; PMCID: PMC4037947.
95	Bhagra S, Ganju SA, Kanga A, Sharma NL, Guleria RC. Mycological pattern of dermatophytosis in and around shimla hills. Indian J Dermatol. 2014 May;59(3):268-70. doi: 10.4103/0019-5154.131392. PMID: 24891658; PMCID: PMC4037948.
96	Ahmad SM, Wani GM, Khursheed B. Kerion mimicking bacterial infection in an elderly patient. Indian Dermatol Online J. 2014 Oct;5(4):494-6. doi: 10.4103/2229-5178.142518. PMID: 25396139; PMCID: PMC4228651.
97	Kainthola A, Gaur P, Dobhal A, Sundriyal S. Prevalence of dermatophytoses in rural population of Garhwal Himalayan Region, Uttarakhand, India. Int Res J Med Sci. 2014;2:9–12
98	Nasimuddin, S., Appalaraju, B., Surendran, P. and Srinivas, C.R. (2014) Isolation,Identification and Comparative Analysis of SDA and DTM for Dermatophytes fromClinical Samples in a Tertiary Care Hospital.IOSR Journal of Dental and MedicalSciences, 13, 68-73. https://doi.org/10.9790/0853-131126873
99	Gupta CM, Tripathi K, Tewari S, Rathore Y, Nema S, Dhanvijay AG. Current trends of clinicomycological profile of dermatophytosis in Central India. J Appl Dent Med Sci. 2014;13:23–6.
100	Grover C, Reddy BS, Chaturvedi KU. Onychomycosis and the diagnostic significance of nail biopsy. J Dermatol. 2003 Feb;30(2):116-22. doi: 10.1111/j.1346-8138.2003.tb00358.x. PMID: 12692378.
101	Thaker SJ, Mehta DS, Shah HA, Dave JN, Kikani KM. A comparative study to evaluate efficacy, safety and cost-effectiveness between Whitfield's ointment + oral fluconazole versus topical 1% butenafine in tinea infections of skin. Indian J Pharmacol. 2013 Nov-Dec;45(6):622-4. doi: 10.4103/0253-7613.121378. PMID: 24347774; PMCID: PMC3847256.
102	Thaker SJ, Mehta DS, Shah HA, Dave JN, Mundhava SG. A comparative randomized open label study to evaluate efficacy, safety and cost effectiveness between topical 2% sertaconazole and topical 1% butenafine in tinea infections of skin. Indian J Dermatol. 2013 Nov;58(6):451-6. doi: 10.4103/0019-5154.119955. PMID: 24249897; PMCID: PMC3827517.
103	Bhagra S, Ganju SA, Sood A, Guleria RC, Kanga AK. Microsporum gypseum dermatophytosis in a patient of acquired immunodeficiency syndrome: a rare case report. Indian J Med Microbiol. 2013 Jul-Sep;31(3):295-8. doi: 10.4103/0255-0857.115656. PMID: 23883721.
104	Lone R, Bashir D, Ahmad S, Syed A, Khurshid S. A study on clinico-mycological profile, aetiological agents and diagnosis of onychomycosis at a government medical college hospital in kashmir. J Clin Diagn Res. 2013 Sep;7(9):1983-5. doi: 10.7860/JCDR/2013/5969.3378. Epub 2013 Sep 10. PMID: 24179915; PMCID: PMC3809654.
105	Vyas A, Pathan N, Sharma R, Vyas L. A clinicomycological study of cutaneous mycoses in sawai man singh hospital of jaipur, north India. Ann Med Health Sci Res. 2013 Oct;3(4):593-7. doi: 10.4103/2141-9248.122125. PMID: 24380015; PMCID: PMC3868130.
106	Pai VV, Hanumanthayya K, Tophakhane RS, Nandihal NW, Kikkeri NS. Clinical study of Tinea capitis in Northern Karnataka: A three-year experience at a single institute. Indian Dermatol Online J. 2013 Jan;4(1):22-6. doi: 10.4103/2229-5178.105461. PMID: 23439970; PMCID: PMC3573447.
107	Ambooken B, Binitha MP, Chandran B. Kerion due to microsporum gypseum in a 1-month-old infant. Int J Trichology. 2013 Oct;5(4):214-6. doi: 10.4103/0974-7753.130418. PMID: 24778536; PMCID: PMC3999656.
108	Choudhary S, Bisati S, Singh A, Koley S. Efficacy and Safety of Terbinafine Hydrochloride 1% Cream vs. Sertaconazole Nitrate 2% Cream in Tinea Corporis and Tinea Cruris: A Comparative Therapeutic Trial. Indian J Dermatol. 2013 Nov;58(6):457-60. doi: 10.4103/0019-5154.119958. PMID: 24249898; PMCID: PMC3827518.
109	Khanna D, Goel A, Kedar A, Manchanda V, Agarwal S. Trichophyton tonsurans induced recurrent onychomadesis in a very young infant. Pediatr Dermatol. 2013 May-Jun;30(3):390-1. doi: 10.1111/j.1525-1470.2011.01701.x. Epub 2012 Feb 3. PMID: 22299755.
110	Elavarashi E, Kindo AJ, Kalyani J. Optimization of PCR-RFLP Directly from the Skin and Nails in Cases of Dermatophytosis, Targeting the ITS and the 18S Ribosomal DNA Regions. J Clin Diagn Res. 2013 Apr;7(4):646-51. doi: 10.7860/JCDR/2013/5363.2873. Epub 2013 Feb 12. PMID: 23730638; PMCID: PMC3644436.
111	Lyngdoh CJ, W. Lyngdoh V, Choudhury B, Sangma KA, Bora I, Khyriem AB. Clinico-mycological profile of dermatophytosis in Meghalaya. International Journal of Medicine and Public Health |. 2013;3(4):254-256.
112	Bhadauria S, Kumar P. Broad spectrum antidermatophytic drug for the control of tinea infection in human beings. Mycoses. 2012 Jul;55(4):339-43. doi: 10.1111/j.1439-0507.2011.02120.x. Epub 2011 Sep 19. PMID: 21929713.
113	Grover C, Arora P, Manchanda V. Comparative evaluation of griseofulvin, terbinafine and fluconazole in the treatment of tinea capitis. Int J Dermatol. 2012 Apr;51(4):455-8. doi: 10.1111/j.1365-4632.2011.05341.x. PMID: 22435438.
114	Tainwala R, Sharma YK. Current Clinico-mycological Trends of Onychomycosis in Pune. Indian J Dermatol. 2012 May;57(3):242-3. doi: 10.4103/0019-5154.96220. PMID: 22707787; PMCID: PMC3371539.
115	Hanumanthappa H, Sarojini K, Shilpashree P, Muddapur SB. Clinicomycological study of 150 cases of dermatophytosis in a tertiary care hospital in South India. Indian J Dermatol. 2012 Jul;57(4):322-3. doi: 10.4103/0019-5154.97684. PMID: 22837576; PMCID: PMC3401857.
116	Bhavsar Hitendra, K.; Modi Dhara, J.; Sood Nidhi, K.; Shah Hetal, S. A Study of Superficial Mycoses WithClinical Mycological Profile in Tertiary Care Hospital in Ahmedabad, Gujarat. Natl. J. Med. Res. 2012, 2, 160–164.
117	Narang K, Pahwa M, Ramesh V. Tinea capitis in the form of concentric rings in an HIV positive adult on antiretroviral treatment. Indian J Dermatol. 2012 Jul;57(4):288-90. doi: 10.4103/0019-5154.97672. PMID: 22837564; PMCID: PMC3401845.
118	Sharma Y, Jain S, Chandra K, Khurana VK, Kudesia M. Clinico-mycological evaluation of dermatophytes and non-dermatophytes isolated from various clinical samples: A study from north India. J Res Med Sci. 2012 Aug;17(8):817-8. PMID: 23798955; PMCID: PMC3687895.
119	Sharma M, Sharma R. Profile of dermatophytic and other fungal infections in jaipur. Indian J Microbiol. 2012 Jun;52(2):270-4. doi: 10.1007/s12088-011-0217-z. Epub 2011 Aug 17. PMID: 23729893; PMCID: PMC3386429.
120	Khurana VK, Gupta RK, Pant L, Jain S, Chandra K, Sharma Y. Trichophyton rubrum onychomycosis in an 8-week-old infant. Indian J Dermatol Venereol Leprol. 2011 Sep-Oct;77(5):625. doi: 10.4103/0378-6323.84069. PMID: 21860175.
121	Sahai S, Mishra D. Change in spectrum of dermatophytes isolated from superficial mycoses cases: first report from Central India. Indian J Dermatol Venereol Leprol. 2011 May-Jun;77(3):335-6. doi: 10.4103/0378-6323.79718. PMID: 21508578.
122	Madhavi, S. et al. “Mycological study of Dermatophytosis in rural population.” Annals of Biological Research 2 (2011): 88-93.
123	Prakash PY, Shrijana G, Indira B. Burden of onychomycosis in rural India: Clinical and mycological assessment of the disease severity using Naildex score. Rev Iberoam Micol. 2010 Sep 30;27(3):152-3. doi: 10.1016/j.riam.2010.05.002. Epub 2010 Jun 12. PMID: 20550969.
124	Khare AK, Gupta LK, Mittal A, Kuldeep CM, Goyal A. Neonatal tinea corporis. Indian J Dermatol. 2010 Apr-Jun;55(2):201. doi: 10.4103/0019-5154.62741. PMID: 20606899; PMCID: PMC2887534.
125	Sahai S, Mishra D, Tripathi P. Rare isolation of Trichophyton soudanense from three cases of superficial mycoses in Lucknow, India. Indian J Pathol Microbiol. 2010 Oct-Dec;53(4):896-7. doi: 10.4103/0377-4929.72051. PMID: 21045477.
126	Grover C, Arora P, Manchanda V. Tinea capitis in the pediatric population: a study from North India. Indian J Dermatol Venereol Leprol. 2010 Sep-Oct;76(5):527-32. doi: 10.4103/0378-6323.69078. PMID: 20826992.
127	Metkar A, Joshi A, Vishalakshi V, Miskeen AK, Torsekar RG. Extensive neonatal dermatophytoses. Pediatr Dermatol. 2010 Mar-Apr;27(2):189-91. doi: 10.1111/j.1525-1470.2009.00941.x. Epub 2009 Jul 20. PMID: 19686303.
128	Adhikari L, Das Gupta A, Pal R, Singh TS. Clinico-etiologic correlates of onychomycosis in Sikkim. Indian J Pathol Microbiol. 2009 Apr-Jun;52(2):194-7. doi: 10.4103/0377-4929.48915. PMID: 19332910.
129	Garg J, Tilak R, Garg A, Prakash P, Gulati AK, Nath G. Rapid detection of dermatophytes from skin and hair. BMC Res Notes. 2009 Apr 18;2:60. doi: 10.1186/1756-0500-2-60. PMID: 19374765; PMCID: PMC2678142.
130	Mathur M, Baradkar VP, De A, Taklikar S, Gaikwad S. Dermatomycosis caused by common and rare fungi in Mumbai. Indian J Dermatol Venereol Leprol. 2008 Jul-Aug;74(4):402-3. doi: 10.4103/0378-6323.42925. PMID: 18797079.
131	Bagyalakshmi R, Senthilvelan B, Therese KL, Murugusundram S, Madhavan HN. Application of polymerase chain reaction (PCR) and PCR based restriction fragment length polymorphism for detection and identification of dermatophytes from dermatological specimens. Indian J Dermatol. 2008 Jan;53(1):15-20. doi: 10.4103/0019-5154.39735. PMID: 19967012; PMCID: PMC2784578.
132	Jain N, Sharma M, Saxena VN. Clinico-mycological profile of dermatophytosis in Jaipur, Rajasthan. Indian J Dermatol Venereol Leprol. 2008 May-Jun;74(3):274-5. doi: 10.4103/0378-6323.41388. PMID: 18583809.
133	Sarma S, Capoor MR, Deb M, Ramesh V, Aggarwal P. Epidemiologic and clinicomycologic profile of onychomycosis from north India. Int J Dermatol. 2008 Jun;47(6):584-7. doi: 10.1111/j.1365-4632.2008.03674.x. PMID: 18477149.
134	Das NK, Ghosh P, Das S, Bhattacharya S, Dutta RN, Sengupta SR. A study on the etiological agent and clinico-mycological correlation of fingernail onychomycosis in eastern India. Indian J Dermatol. 2008;53(2):75-9. doi: 10.4103/0019-5154.41651. PMID: 19881992; PMCID: PMC2763711.
135	Kaur R, Kashyap B, Makkar R. Evaluation of clinicomycological aspects of onychomycosis. Indian J Dermatol. 2008;53(4):174-8. doi: 10.4103/0019-5154.44788. PMID: 19882028; PMCID: PMC2763762.
136	Avninder S, Ramesh V. A patch of alopecia in a 70-year-old woman. Clin Exp Dermatol. 2007 Mar;32(2):229-30. doi: 10.1111/j.1365-2230.2006.02299.x. Epub 2006 Nov 27. PMID: 17137482.
137	Surjushe A, Kamath R, Oberai C, Saple D, Thakre M, Dharmshale S, Gohil A. A clinical and mycological study of onychomycosis in HIV infection. Indian J Dermatol Venereol Leprol. 2007 Nov-Dec;73(6):397-401. doi: 10.4103/0378-6323.37057. PMID: 18032858.
138	Gupta M, Sharma NL, Kanga AK, Mahajan VK, Tegta GR. Onychomycosis: Clinico-mycologic study of 130 patients from Himachal Pradesh, India. Indian J Dermatol Venereol Leprol. 2007 Nov-Dec;73(6):389-92. doi: 10.4103/0378-6323.37055. PMID: 18032856.
139	Veer P, Patwardhan NS, Damle AS. Study of onychomycosis: prevailing fungi and pattern of infection. Indian J Med Microbiol. 2007 Jan;25(1):53-6. doi: 10.4103/0255-0857.31063. PMID: 17377354.
140	DAS S, Goyal R, Bhattacharya SN. Laboratory-based epidemiological study of superficial fungal infections. J Dermatol. 2007 Apr;34(4):248-53. doi: 10.1111/j.1346-8138.2007.00262.x. PMID: 17352722.
141	Venkatesan G, Singh AJA, Murugesan AG, Janaki C, Shankar SG. Trichophyton rubrum – the predominant aetiological agent in human dermatophytosis in Chennai, India. Afr J Microbiol Res. 2007;1(1):9–12.
142	Sehgal VN, Aggarwal AK, Srivastava G, Gupta M, Chaudhary A. Onychomycosis: a 3-year clinicomycologic hospital-based study. Skinmed. 2007 Jan-Feb;6(1):11-7. doi: 10.1111/j.1540-9740x.2007.05645.x. PMID: 17215614.
143	Garg J, Tilak R, Singh S, Gulati AK, Garg A, Prakash P, Nath G. Evaluation of pan-dermatophyte nested PCR in diagnosis of onychomycosis. J Clin Microbiol. 2007 Oct;45(10):3443-5. doi: 10.1128/JCM.02367-06. Epub 2007 Aug 15. PMID: 17699656; PMCID: PMC2045349.
144	Das S, Saha R, Bhattacharya SN. Disseminated nodular granulomatous perifolliculitis. Indian J Med Microbiol. 2007 Jul;25(3):288-90. doi: 10.4103/0255-0857.34779. PMID: 17901655.
145	Gill M, Sachdeva B, Gill PS, Arora B, Deep A, Karan J. Majocchi's granuloma of the face in an immunocompetent patient. J Dermatol. 2007 Oct;34(10):702-4. doi: 10.1111/j.1346-8138.2007.00363.x. PMID: 17908142.
146	Surpam RB, Deshpande SD, Saraswathi K, Amladi S, Savant S. Trichophyton violaceum: a rare isolate in 18-day-old neonate. Indian J Med Microbiol. 2006 Oct;24(4):292-3. doi: 10.4103/0255-0857.29391. PMID: 17185851.
147	Kannan P, Janaki C, Selvi GS. Prevalence of dermatophytes and other fungal agents isolated from clinical samples. Indian J Med Microbiol. 2006 Jul;24(3):212-5. PMID: 16912443.
148	Mishra M, Panda P, Tripathy S, Sengupta S, Mishra K. An open randomized comparative study of oral itraconazole pulse and terbinafine pulse in the treatment of onychomycosis. Indian J Dermatol Venereol Leprol. 2005 Jul-Aug;71(4):262-6. doi: 10.4103/0378-6323.16619. PMID: 16394436.
149	Pal M, Dave P. Tinea faciei in a goat handler due to Microsporum canis. Rev Iberoam Micol. 2005 Sep;22(3):181-2. doi: 10.1016/s1130-1406(05)70039-5. PMID: 16309360.
150	Tejasvi T, Sharma VK, Sethuraman G, Singh MK, Xess I. Invasive dermatophytosis with lymph node involvement in an immunocompetent patient. Clin Exp Dermatol. 2005 Sep;30(5):506-8. doi: 10.1111/j.1365-2230.2005.01839.x. PMID: 16045679.
151	Xess I, Mathur P, Sirka CS, Banerjee U. Comparison of trypsin treatment method and standard laboratory technique for diagnosis of dermatomycosis. Southeast Asian J Trop Med Public Health. 2004 Jun;35(2):396-8. PMID: 15691144.
152	Garg A, Venkatesh V, Singh M, Pathak KP, Kaushal GP, Agrawal SK. Onychomycosis in central India: a clinicoetiologic correlation. Int J Dermatol. 2004 Jul;43(7):498-502. doi: 10.1111/j.1365-4632.2004.02125.x. PMID: 15230887.
153	Sumana V, Singaracharya MA. Dermatophytosis in Khammam (Khammam district, Andhra Pradesh, India). Indian J Pathol Microbiol. 2004 Apr;47(2):287-9. PMID: 16295504.
154	Peerapur BV, Inamdar AC, Pushpa PV, Srikant B. Clinicomycological study of dermatophytosis in Bijapur. Indian J Med Microbiol. 2004 Oct-Dec;22(4):273-4. PMID: 17642757.
155	Grover S. Clinico-mycological evaluation of onychomycosis at Bangalore and Jorhat. Indian J Dermatol Venereol Leprol. 2003 Jul-Aug;69(4):284-6. PMID: 17642913.
156	Singh S, Beena PM. Profile of dermatophyte infections in Baroda. Indian J Dermatol Venereol Leprol. 2003 Jul-Aug;69(4):281-3. PMID: 17642912.
157	Grover S, Roy P. Clinico-mycological Profile of Superficial Mycosis in a Hospital in North-East India. Med J Armed Forces India. 2003 Apr;59(2):114-6. doi: 10.1016/S0377-1237(03)80053-9. Epub 2011 Jul 21. PMID: 27407482; PMCID: PMC4923679.
158	Dogra S, Kumar B, Bhansali A, Chakrabarty A. Epidemiology of onychomycosis in patients with diabetes mellitus in India. Int J Dermatol. 2002 Oct;41(10):647-51. doi: 10.1046/j.1365-4362.2002.01528.x. PMID: 12390186.
159	Jesudanam TM, Rao GR, Lakshmi DJ, Kumari GR. Onychomycosis: a significant medical problem. Indian J Dermatol Venereol Leprol. 2002 Nov-Dec;68(6):326-9. PMID: 17656990.
160	Bindu V, Pavithran K. Clinico-mycological study of dermatophytosis in Calicut. Indian J Dermatol Venereol Leprol. 2002 Sep-Oct;68(5):259-61. PMID: 17656961.
161	Singal A, Rawat S, Bhattacharya SN, Mohanty S, Baruah MC. Clinico-myocological profile of tinea capitis in North India and response to griseofulvin. J Dermatol. 2001 Jan;28(1):22-6. doi: 10.1111/j.1346-8138.2001.tb00081.x. PMID: 11280460.
162	Vinod S, Grover S, Dash K, Singh G. A clinico - Mycological evaluation of onychomycosis. Indian J Dermatol Venereol Leprol. 2000 Sep-Oct;66(5):238-40. PMID: 20877087.
163	Gokhale S, Haider K, Arora PN, Ohri VC. DERMATOPHYTOSIS AND DERMATOMYCOSIS IN PUNE. Med J Armed Forces India. 1999 Jan;55(1):13-15. doi: 10.1016/S0377-1237(17)30303-9. Epub 2017 Jun 26. PMID: 28775555; PMCID: PMC5531729.
164	Sentamil Selvi G, Kamalam A, Ajithados K, Janaki C, Thambiah AS. Clinical and mycological features of dermatophytosis in renal transplant recipients. Mycoses. 1999 Apr;42(1-2):75-8. doi: 10.1046/j.1439-0507.1999.00405.x. PMID: 10394853.
165	Patwardhan N, Dave R. Dermatomycosis in and around Aurangabad. Indian J Pathol Microbiol. 1999 Oct;42(4):455-62. PMID: 11127378.
166	Sentamilselvi G, Janaki C, Kamalam A, Thambiah AS. Deep dermatophytosis caused by Trichophyton rubrum--a case report. Mycopathologia. 1998;142(1):9-11. doi: 10.1023/a:1006984116046. PMID: 9850593.
167	Ranganathan S, Menon T, Balajee SA. Isolation of Microsporum nanum from a patient with tinea corporis in Madras, India. Mycoses. 1997 Oct;40(5-6):229-30. doi: 10.1111/j.1439-0507.1997.tb00220.x. PMID: 9476494.
168	Sentamilselvi G, Kamalam A, Ajithadas K, Janaki C, Thambiah AS. Scenario of chronic dermatophytosis: an Indian study. Mycopathologia. 1997-1998;140(3):129-35. doi: 10.1023/a:1006843418759. PMID: 9691500.
169	Tandon S, Dewan SP, Mohan U, Kaur A, Malhotra SK, Devi P. In vitro drug sensitivity of trichophyton rubrum against griseofulvin, ketoconazole and fluconazole. Indian J Dermatol Venereol Leprol. 1996 Nov-Dec;62(6):345-7. PMID: 20948119.
170	Mochizuki T, Watanabe S, Uehara M. Genetic homogeneity of Trichophyton mentagrophytes var. interdigitale isolated from geographically distant regions. J Med Vet Mycol. 1996 Mar-Apr;34(2):139-43. PMID: 8732360.
171	Singal A, Baruah MC, Rawat S, Sharma SC. Trichophyton rubrum infection in a 3-day-old neonate. Pediatr Dermatol. 1996 Nov-Dec;13(6):488-9. doi: 10.1111/j.1525-1470.1996.tb00730.x. PMID: 8987059.
172	Balajee AM, Menon T, Ranganathan S; Thirunavukkarasu. Extensive tinea corporis caused by T verrucosum in a patient of HIV infection. Indian J Dermatol Venereol Leprol. 1996 Mar-Apr;62(2):126-7. PMID: 20948004.
173	Raja MS, Menon T. Clinicomicrobiological aspects of tinea cruris in madras. Indian J Dermatol Venereol Leprol. 1996 Jul-Aug;62(4):210-2. PMID: 20948056.
174	Mittal RR; Shivali. Tinea faciei and tinea capitis in a 15-day-old infant. Indian J Dermatol Venereol Leprol. 1996 Jan-Feb;62(1):41-2. PMID: 20947967.
175	Kumar V, Sharma RC, Chander R. Clinicomycological study of tinea capitis. Indian J Dermatol Venereol Leprol. 1996 Jul-Aug;62(4):207-9. PMID: 20948055.
176	Chakrabarti A, Sharma SC, Handa S, Chander J, Kumar D, Sahgal R. Association of hypersensitivity and carriage of dermatophytes in clinically normal sites in patients with Tinea cruris. Mycopathologia. 1995 Aug;131(2):71-4. doi: 10.1007/BF01102881. PMID: 8532057.
177	Ghorpade A, Ramanan C. Tinea capitis in a 50-year-old owman. Indian J Dermatol Venereol Leprol. 1995 Jan-Feb;61(1):69. PMID: 20952893.
178	Bansal NK; Mukul, Gupta LK, Mittal A, Maru S. Tinea corporis in neonate due to trichophyton violaceum. Indian J Dermatol Venereol Leprol. 1995 Jul-Aug;61(4):247. PMID: 20952981.
179	Iyer SR, Bhargava R, Sharma M, Williamson D. Dermatophytic profile of jaipur (rajasthan). Anc Sci Life. 1995 Jan;14(3):181-6. PMID: 22556696; PMCID: PMC3331238.
180	Karmakar S, Kalla G, Joshi KR, Karmakar S. Dermatophytoses in a desert district of Western Rajasthan. Indian J Dermatol Venereol Leprol. 1995 Sep-Oct;61(5):280-3. PMID: 20952989.
181	Ghorpade A, Ramanan C. Trichophyton tonsurans infection in a 12 day-old infant. Indian J Dermatol Venereol Leprol. 1995 Jan-Feb;61(1):52-3. PMID: 20952878.
182	Gupta BK, Kumar S, Kumar RA, Khurana S. Mycological aspects of dermatomycosis in Ludhiana. Indian J Pathol Microbiol. 1993 Jul;36(3):233-7. PMID: 8300168.
183	Naidu J. Growing incidence of cutaneous and ungual infections by non-dermatophyte fungi at Jabalpur (M.P.). Indian J Pathol Microbiol. 1993 Apr;36(2):113-8. PMID: 8276472.
184	Chakrabarti A, Sharma SC, Talwar P. Isolation of dermatophytes from clinically normal sites in patients with tinea cruris. Mycopathologia. 1992 Dec;120(3):139-41. doi: 10.1007/BF00436390. PMID: 1494358.
185	Rai MK, Shrivastava KK. On the incidence of raktaja krimi (dermatophytes) in chhindwara, madhya pradesh. Anc Sci Life. 1992 Jul;12(1-2):221-6. PMID: 22556590; PMCID: PMC3336621.
186	Verenkar MP, Pinto MJ, Rodrigues S, Roque WP, Singh I. Clinico-microbiological study of dermatophytoses. Indian J Pathol Microbiol. 1991 Jul;34(3):186-92. PMID: 1818854.
187	Ghorpade A, Ramanan C, Durairaj P. Trichophyton mentagrophytes infection in a two-day-old infant. Int J Dermatol. 1991 Mar;30(3):209-10. doi: 10.1111/j.1365-4362.1991.tb03854.x. PMID: 2037408.
188	Manglani PR, Ramanan C, Durairaj P, Ghorpade A. Trichophyton tonsurans infection in a 9-day-old infant. Int J Dermatol. 1988 Mar;27(2):128. doi: 10.1111/j.1365-4362.1988.tb01293.x. PMID: 3360557.
189	Bhardwaj G, Hajini GH, Khan IA, Masood Q, Khosa RK. Dermatophytoses in Kashmir, India. Mykosen. 1987 Mar;30(3):135-8. PMID: 3587276.
190	Murdia P. Dermatomycosis in Udaipur region (Rajasthan). Indian J Dermatol. 1987 Jan;32(1):5-10. PMID: 3330981.
191	Sundaram BM, Badrinath S, Subramanian S. Clinico-mycological study of dermatomycoses in Madras (India). Mykosen. 1986 May;29(5):230-4. doi: 10.1111/j.1439-0507.1986.tb03959.x. PMID: 3736591.
192	Ramanan C, Singh G, Kaur P. A clinico-mycological study of tinea pedis in North-Eastern India. Indian J Dermatol Venereol Leprol. 1985 Jan-Feb;51(1):40-41. PMID: 28164875.
193	Banerjee U, Talwar V. Evaluation of modified dermatophyte test medium for isolation of dermatophytes. A preliminary report. Mykosen. 1984 Sep;27(9):465-9. doi: 10.1111/j.1439-0507.1984.tb02062.x. PMID: 6504069.
194	Kamalam A, Thambiah AS. Familial infection by Trichophyton simii. Mykosen. 1984 Sep;27(9):470-4. doi: 10.1111/j.1439-0507.1984.tb02063.x. PMID: 6504070.
195	Khosa RK, Girgla HS, Hajini GH, Sharma BM, Singh GM. Study of dermatomycoses. Int J Dermatol. 1981 Mar;20(2):130-2. doi: 10.1111/j.1365-4362.1981.tb00427.x. PMID: 7216596.
196	Chandrasekaran N, Kamalam A, Thambiah AS. Tinea capitis in an Anglo-Indian school. Trop Geogr Med. 1981 Sep;33(3):253-5. PMID: 7314238.
197	Kamalam A, Thambiah AS. Tinea capitis an endemic disease in Madras. Mycopathologia. 1980 May 1;71(1):45-51. doi: 10.1007/BF00625314. PMID: 7383142.
198	Kamalam A, Thambiah AS. Tinea capitis in South Indian families. Mykosen. 1979 Jul;22(7):251-4. doi: 10.1111/j.1439-0507.1979.tb01749.x. PMID: 470980.
199	Kamalam A, Thambiah AS. Trichophyton violaceum infection in an Indian school. Int J Dermatol. 1976 Mar;15(2):136-9. doi: 10.1111/j.1365-4362.1976.tb00671.x. PMID: 1254386.
200	Kamalam A, Thambiah AS. A study of 3891 cases of mycoses in the tropics. Sabouraudia. 1976 Jul;14(2):129-48. doi: 10.1080/00362177685190211. PMID: 134458.
201	Dasgupta LR, Agarwal SC, Bedi BM. Tinea capitis in Pondicherry (South India). Sabouraudia. 1975 Mar;13 Pt 1:38-40. doi: 10.1080/00362177585190071. PMID: 123659.
202	Thammayya A, Sanyal M. Trichophyton simii infection in man in Calcutta. Indian J Dermatol. 1975 Apr;20(3):55-8. PMID: 1234869.
203	Sanyal M, Thammayya A. Tinea barbae in India. Indian J Dermatol. 1974 Jul;19(4):77-82. PMID: 4430500.
204	Kamalam A, Thambiah AS. Tinea capitis in Madras. Sabouraudia. 1973 Jul;11(2):106-8. PMID: 4749608.
205	Roy K, Ghosh GR, Dutta SK. Keratophilic fungi and the prevalence of dermatomycoses in Orissa, India. Sabouraudia. 1972 Nov;10(3):218-29. doi: 10.1080/00362177285190441. PMID: 4264407.
206	Garg AK, Mulay DN. Isolation of Microsporum nanum from man in India. Hindustan Antibiot Bull. 1972 Feb;14(3):137-9. PMID: 4636285.
207	Bhutani LK, Mohapatra LN, Kandhari KC. Tinea pedis--a clinical and mycological study. Mykosen. 1970 Jul 1;13(7):351-4. doi: 10.1111/j.1439-0507.1970.tb01284.x. PMID: 5475249.
208	Hajini GH, Kandhari KC, Mohapatra LN, Bhutani LK. Tinea capitis in North India. Sabouraudia. 1970 Nov;8(3):170-3. PMID: 5496802.
209	Padhye AA, Thirumalachar MJ, Gokhale BB. Dermatophytoses in Poona, India. Observations on incidence, clinical features, environmental factors and causal agents studied during 1958 to 1963 at sassoon hospitals, Poona. Mycopathol Mycol Appl. 1970 Aug 31;40(3):325-36. doi: 10.1007/BF02051785. PMID: 4248515.
210	Mankodi RC, Kanvinde MS. Incidence of dermatophytosis in Ahmedabad (Gujarat). Indian J Pathol Bacteriol. 1969 Jul;12(3):114-7. PMID: 4245909.
211	Mahajan VM, Mohapatra LN. Study of human and animal dermatophytoses in rural areas. I. Mykosen. 1968 Oct 1;11(10):687-96. doi: 10.1111/j.1439-0507.1968.tb03881.x. PMID: 5758274.
212	Klokke AH, Durairaj P. The causal agents of superficial mycoses isolated in rural areas of South India. Sabouraudia. 1967 Feb;5(3):153-8. doi: 10.1080/00362176785190331. PMID: 6068237.
213	Padhye AA, Sukapure RS, Thirumalachar MJ. A local outbreak of tinea capitis in Remand Home for Boys, Poona. Indian J Med Sci. 1966 Nov;20(11):796-800. PMID: 5979234.
214	ROY A, CHUNDER M. MYCOTIC INFECTIONS OF NAIL DUE TO MICROSPORUM GYPSEUM. Bull Calcutta Sch Trop Med. 1963 Oct;11:145-6. PMID: 14120855.
215	GOKHALAY BB, PADHYE AA, THIRUMALACHAR MJ. Trichophyton violaceum infection of the scalp in Poona (India). Mycopathol Mycol Appl. 1961 Feb 20;14:57-63. doi: 10.1007/BF02051438. PMID: 13706353.
216	Grover AD, Agarwal KC. MYCOTIC KERATITIS. Br J Ophthalmol. 1961 Dec;45(12):824-7. doi: 10.1136/bjo.45.12.824. PMID: 18170745; PMCID: PMC510166.
217	Dey NC. Trichophyton Purpureum Infection in India. Ind Med Gaz. 1953 Oct;88(10):525-526. PMID: 29015648; PMCID: PMC5202460.
218	GHOSH LM, DEY NC, PANJA D. Studies of ringworm; incidence of Trichophyton gypseum in India. Ind Med Gaz. 1947 Feb;82(2):73-5. PMID: 20242778; PMCID: PMC5196348.
219	Dey NC, Maplestone PA. Trichophyton Crateriforme in India. Ind Med Gaz. 1941 Jul;76(7):410-411. PMID: 29013623; PMCID: PMC5185129.
220	Maplestone PA, Dey NC. A Microsporum New to India. Ind Med Gaz. 1939 Mar;74(3):148-151. PMID: 29011799; PMCID: PMC5151382.
221	Sheth NK, Nair PA. Topical steroids: Awareness and misuse among patients, pharmacists and general medical practitioner. Indian J Dermatol Venereol Leprol. 2021 Jan-Feb;87(1):54-59. doi: 10.4103/ijdvl.IJDVL_84_18. PMID: 30971536.
222	Kumar S, Kaur A, Kaur S. Autoimplantation Therapy in Extensive and Recalcitrant Dermatophytosis: A Case Series. J Clin Aesthet Dermatol. 2021 Jan;14(1):34-37. Epub 2021 Jan 1. PMID: 33584966; PMCID: PMC7869813.
223	Hazarika N, Chauhan P, Divyalakshmi C, Kansal NK, Bahurupi Y. Onychoscopy: a quick and effective tool for diagnosing onychomycosis in a resource-poor setting. Acta Dermatovenerol Alp Pannonica Adriat. 2021 Mar;30(1):11-14. PMID: 33765751.
224	Patel NH, Padhiyar JK, Singh R, Patel T. Total serum IgE level in patients of dermatophytosis and its association with various clinical parameters. Indian J Dermatol Venereol Leprol. 2021 Mar-Apr;87(2):290-292. doi: 10.25259/IJDVL_1043_19. PMID: 33769756.
225	Rai G, Das S, Ansari MA, Singh PK, Pandhi D, Tigga RA, Bhattacharya SN, Gupta C, Dar SA. The interplay among Th17 and T regulatory cells in the immune dysregulation of chronic dermatophytic infection. Microb Pathog. 2020 Feb;139:103921. doi: 10.1016/j.micpath.2019.103921. Epub 2019 Dec 10. PMID: 31830582.
226	Mohta A, Singh A, Nyati A, Agrawal A, Nahar D, Lal M, Gupta D, Jain SK. Evaluation of Impact of Tinea Capitis on Quality of Life in Pediatric Patients Using Children's Dermatology Life Quality Index and Its Correlation with Disease Duration. Int J Trichology. 2020 Sep-Oct;12(5):213-219. doi: 10.4103/ijt.ijt_58_20. Epub 2020 Nov 3. PMID: 33531743; PMCID: PMC7832167.
227	Ankad BS, Gupta A, Alekhya R, Saipriya M. Dermoscopy of Onycholysis Due to Nail Psoriasis, Onychomycosis and Trauma: A Cross Sectional Study in Skin of Color. Indian Dermatol Online J. 2020 Sep 19;11(5):777-783. doi: 10.4103/idoj.IDOJ_475_19. PMID: 33235845; PMCID: PMC7678536.
228	Kayarkatte MN, Singal A, Pandhi D, Das S, Sharma S. Nail dermoscopy (onychoscopy) findings in the diagnosis of primary onychomycosis: A cross-sectional study. Indian J Dermatol Venereol Leprol. 2020 Jul-Aug;86(4):341-349. doi: 10.4103/ijdvl.IJDVL_100_19. PMID: 32415047.
229	Bhargava P, Nijhawan S, Singdia H, Mehta T. Skin Barrier Function Defect - A Marker of Recalcitrant Tinea Infections. Indian Dermatol Online J. 2020 Jul 13;11(4):566-569. doi: 10.4103/idoj.IDOJ_434_19. PMID: 32832443; PMCID: PMC7413467.
230	Verma S, Vasani R, Reszke R, Matusiak Ł, Szepietowski JC. Prevalence and clinical characteristics of itch in epidemic-like scenario of dermatophytoses in India: a cross-sectional study. J Eur Acad Dermatol Venereol. 2020 Jan;34(1):180-183. doi: 10.1111/jdv.15877. Epub 2019 Sep 11. PMID: 31419346.
231	Singh S, Chandra U, Anchan VN, Verma P, Tilak R. Limited effectiveness of four oral antifungal drugs (fluconazole, griseofulvin, itraconazole and terbinafine) in the current epidemic of altered dermatophytosis in India: results of a randomized pragmatic trial. Br J Dermatol. 2020 Nov;183(5):840-846. doi: 10.1111/bjd.19146. Epub 2020 Jun 15. PMID: 32538466.
232	Kaur M, Gupta A, Mahajan R, Gill M. Efficacy, Safety, and Cost Evaluation of the Topical Luliconazole Therapy versus Topical Clotrimazole Therapy in Patients with Localized Dermatophytosis in a Tertiary Care Hospital: An Observational Study. Int J Appl Basic Med Res. 2020 Oct-Dec;10(4):260-264. doi: 10.4103/ijabmr.IJABMR_207_20. Epub 2020 Oct 7. PMID: 33376700; PMCID: PMC7758798.
233	Nikhila PK, Sukumarakurup S, Abdul Latheef EN, Kidangazhiathmana A, Raman Rajendran V, George B, Riyaz N, Binitha MP. A cross-sectional study on dermatoses among underwater workers: a new clinical sign of peculiar distribution pattern of lesions in sea urchin prick reaction revealed. Int J Dermatol. 2021 Apr;60(4):503-508. doi: 10.1111/ijd.15387. Epub 2020 Dec 30. PMID: 33377192.
234	Kalekhan FM, Asfiya A, Shenoy MM, Vishal B, Pinto M, Hegde SP. Role of Tinea Unguium and Other Factors in Chronic and Recurrent Dermatophytosis: A Case Control Study. Indian Dermatol Online J. 2020 Sep 19;11(5):747-752. doi: 10.4103/idoj.IDOJ_515_19. PMID: 33235840; PMCID: PMC7678517.
235	Yadav A, Garg T, Saha B, Chander R, Nangia A. Tinea Capitis Masquerading Discoid Lupus Erythematosus. Int J Trichology. 2020 May-Jun;12(3):144-145. doi: 10.4103/ijt.ijt_90_19. Epub 2020 Aug 14. PMID: 33223747; PMCID: PMC7659738.
236	Panigrahi A, Sil A, Biswas SK. Tinea Capitis: Bedside Diagnosis by Dermoscopy. J Pediatr. 2020 Jul;222:248. doi: 10.1016/j.jpeds.2020.03.034. Epub 2020 May 6. PMID: 32386873.
237	Ankad BS, Mukherjee SS, Nikam BP, Reshme AS, Sakhare PS, Mural PH. Dermoscopic Characterization of Dermatophytosis: A Preliminary Observation. Indian Dermatol Online J. 2020 Mar 9;11(2):202-207. doi: 10.4103/idoj.IDOJ_190_19. PMID: 32477979; PMCID: PMC7247619.
238	Borgohain P, Barua P, Mahanta J, Ram Saikia L. Pestalotioid fungi: A rare agent of onychomycosis among agriculture workers. Curr Med Mycol. 2020 Jun;6(2):23-29. doi: 10.18502/CMM.6.2.2839. PMID: 33628978; PMCID: PMC7888524.
239	Tuknayat A, Bhalla M, Kaur A, Garg S. Familial Dermatophytosis in India: A Study of the Possible Contributing Risk Factors. J Clin Aesthet Dermatol. 2020 Feb;13(2):58-60. Epub 2020 Feb 1. PMID: 32308786; PMCID: PMC7158915.
240	Ramesh V. Unusual consequences of recalcitrant tinea. Int J Dermatol. 2020 Nov;59(11):e411-e412. doi: 10.1111/ijd.15056. Epub 2020 Jul 11. PMID: 32652533.
241	Sunil G, Devi K, Ambooken B, Asokan N. Effect of chronicity and treatment on in vivo morphology and density of dermatophytes. Indian J Dermatol Venereol Leprol. 2020 Nov-Dec;86(6):736-738. doi: 10.4103/ijdvl.IJDVL_155_20. PMID: 33037160.
242	Srivastava A. A clinicoepidemiological study of topical corticosteroid misuse at a tertiary care center. J Dermatolog Treat. 2019 Nov;30(7):685-690. doi: 10.1080/09546634.2018.1544703. Epub 2018 Dec 3. PMID: 30394142.
243	Bhatia A, Kanish B, Badyal DK, Kate P, Choudhary S. Efficacy of oral terbinafine versus itraconazole in treatment of dermatophytic infection of skin - A prospective, randomized comparative study. Indian J Pharmacol. 2019 Mar-Apr;51(2):116-119. doi: 10.4103/ijp.IJP_578_17. PMID: 31142947; PMCID: PMC6533924.
244	Sonthalia S, Jakhar D, Yadav P, Kaur I. Chemical Peeling as an Innovative Treatment Alternative to Oral Antifungals for Onychomycosis in Special Circumstances. Skin Appendage Disord. 2019 Apr;5(3):181-185. doi: 10.1159/000495152. Epub 2019 Jan 3. PMID: 31049344; PMCID: PMC6489072.
245	Agarwal M, Gupta C, Gujral GS, Mittal M. Tinea corporis infection manifestating as retinochoroiditis-an unusual presentation. J Ophthalmic Inflamm Infect. 2019 May 27;9(1):8. doi: 10.1186/s12348-019-0173-z. PMID: 31131426; PMCID: PMC6535422.
246	Sharma MK, Gupta S, Kumar R, Singhal AK, Jain SK, Sharma M. A Clinico-Epidemiological Study of Scalp Hair Loss in Children (0-18 Years) in Kota Region, South-East Rajasthan. Indian J Dermatol. 2019 Jul-Aug;64(4):285-291. doi: 10.4103/ijd.IJD_393_17. PMID: 31516137; PMCID: PMC6714197.
247	Saoji V, Madke B. Efficacy of salicylic acid peel in dermatophytosis. Indian J Dermatol Venereol Leprol. 2021 Sep-Oct;87(5):671-675. doi: 10.4103/ijdvl.IJDVL_853_18. PMID: 31650983.
248	Bhat YJ, Keen A, Hassan I, Latif I, Bashir S. Can Dermoscopy Serve as a Diagnostic Tool in Dermatophytosis? A Pilot Study. Indian Dermatol Online J. 2019 Aug 28;10(5):530-535. doi: 10.4103/idoj.IDOJ_423_18. PMID: 31544071; PMCID: PMC6743399.
249	Das A, Sil A, Sarkar TK, Sen A, Chakravorty S, Sengupta M, Das A, Chandra S, Pal S, Bandyopadhyay D, Das NK. A randomized, double-blind trial of amorolfine 0.25% cream and sertaconazole 2% cream in limited dermatophytosis. Indian J Dermatol Venereol Leprol. 2019 May-Jun;85(3):276-281. doi: 10.4103/ijdvl.IJDVL_907_17. PMID: 30409926.
250	Singh S, Verma P, Chandra U, Tiwary NK. Risk factors for chronic and chronic-relapsing tinea corporis, tinea cruris and tinea faciei: Results of a case-control study. Indian J Dermatol Venereol Leprol. 2019 Mar-Apr;85(2):197-200. doi: 10.4103/ijdvl.IJDVL_807_17. PMID: 30719987.
251	Daroach M, Hanumanthu V, Kumaran MS. Utility of trichoscopy in tinea capitis. Postgrad Med J. 2019 Mar;95(1121):173. doi: 10.1136/postgradmedj-2018-136106. Epub 2018 Nov 13. PMID: 30425136.
252	Jakhar D, Kaur I, Sonthalia S. Dermoscopy of Tinea Manuum. Indian Dermatol Online J. 2019 Mar-Apr;10(2):210-211. doi: 10.4103/idoj.IDOJ_95_18. PMID: 30984609; PMCID: PMC6434762.
253	Guliani A, Chauhan A. Fixed drug eruption due to itraconazole: a rare occurence. Postgrad Med J. 2019 Jun;95(1124):340-341. doi: 10.1136/postgradmedj-2019-136680. Epub 2019 May 13. PMID: 31085618.
254	Neema S, Singh S, Pathak N, Khan MA. Widespread Superficial Dermatophytosis in Patient on Secukinumab for Treatment of Chronic Plaque Psoriasis. Indian Dermatol Online J. 2019 Jan-Feb;10(1):76-78. doi: 10.4103/idoj.IDOJ_170_18. PMID: 30775308; PMCID: PMC6362754.
255	Narang T, Bhattacharjee R, Singh S, Jha K, Kavita, Mahajan R, Dogra S. Quality of life and psychological morbidity in patients with superficial cutaneous dermatophytosis. Mycoses. 2019 Aug;62(8):680-685. doi: 10.1111/myc.12930. Epub 2019 Jun 17. PMID: 31102543.
256	Chaudhary RG, Rathod SP, Jagati A, Baxi K, Ambasana A, Patel D. Prescription and Usage Pattern of Topical Corticosteroids among Out-patient Attendees with Dermatophyte Infections and Its Analysis: A Cross-sectional, Survey-based Study. Indian Dermatol Online J. 2019 May-Jun;10(3):279-283. doi: 10.4103/idoj.IDOJ_335_18. PMID: 31149571; PMCID: PMC6536086.
257	Baddireddy K, Poojary S. A Novel Contrast Stain for the Rapid Diagnosis of Dermatophytoses: A Cross-Sectional Comparative Study of Chicago Sky Blue 6B Stain, Potassium Hydroxide Mount and Culture. Indian J Dermatol. 2019 Jul-Aug;64(4):311-314. doi: 10.4103/ijd.IJD_401_18. Erratum in: Indian J Dermatol. 2019 Sep-Oct;64(5):420. PMID: 31516141; PMCID: PMC6714193.
258	Pariath K, Nair PA. A Cross-Sectional Study on the Dermatoses in Postmenopausal Patients at a Rural-Based Tertiary Health Care Center. Indian J Dermatol. 2019 Sep-Oct;64(5):360-365. doi: 10.4103/ijd.IJD_204_19. PMID: 31543529; PMCID: PMC6749754.
259	Patro N, Panda M, Jena AK. The Menace of Superficial Dermatophytosis on the Quality of Life of Patients Attending Referral Hospital in Eastern India: A Cross-sectional Observational Study. Indian Dermatol Online J. 2019 May-Jun;10(3):262-266. doi: 10.4103/idoj.IDOJ_342_18. PMID: 31149568; PMCID: PMC6536072.
260	Patil PD, Pande S, Mahore S, Borkar M. Histopathology of Hair Follicle Epithelium in Patients of Recurrent and Recalcitrant Dermatophytosis: A Diagnostic Cross-Sectional Study. Int J Trichology. 2019 Jul-Aug;11(4):159-166. doi: 10.4103/ijt.ijt_7_19. PMID: 31523107; PMCID: PMC6706992.
261	Singh S, Shukla P. End of the road for terbinafine? Results of a pragmatic prospective cohort study of 500 patients. Indian J Dermatol Venereol Leprol. 2018 Sep-Oct;84(5):554-557. doi: 10.4103/ijdvl.IJDVL_526_17. PMID: 29893296.
262	Chetana K, Menon R, David BG. Onychoscopic evaluation of onychomycosis in a tertiary care teaching hospital: a cross-sectional study from South India. Int J Dermatol. 2018 Jul;57(7):837-842. doi: 10.1111/ijd.14008. Epub 2018 Apr 26. PMID: 29700806.
263	Raghukumar S, Ravikumar BC. Potassium hydroxide mount with cellophane adhesive tape: a method for direct diagnosis of dermatophyte skin infections. Clin Exp Dermatol. 2018 Dec;43(8):895-898. doi: 10.1111/ced.13573. Epub 2018 May 29. PMID: 29845649.
264	Nargis T, Pinto M, Shenoy MM, Hegde S. Dermoscopic Features of Distal Lateral Subungual Onychomycosis. Indian Dermatol Online J. 2018 Jan-Feb;9(1):16-19. doi: 10.4103/idoj.IDOJ_40_17. PMID: 29441292; PMCID: PMC5803935.
265	Bhat YJ, Mir MA, Keen A, Hassan I. Onychoscopy: an observational study in 237 patients from the Kashmir Valley of North India. Dermatol Pract Concept. 2018 Oct 31;8(4):283-291. doi: 10.5826/dpc.0804a06. PMID: 30479856; PMCID: PMC6246064.
266	Nirmal B. Utility of a Multispectral Dermatoscope in onychomycosis. Indian J Dermatol. 2018 Jan-Feb;63(1):87-88. doi: 10.4103/ijd.IJD_37_17. PMID: 29527038; PMCID: PMC5838767.
267	Arora AK, De D, Saikia UN, Handa S. Co-localization of immunobullous diseases at sites of dermatophytoses: Koebnerisation or a coincidence? Indian J Dermatol Venereol Leprol. 2018 Nov-Dec;84(6):712-717. doi: 10.4103/ijdvl.IJDVL_311_17. PMID: 30289119.
268	George A, Girisha BS, Rao S. A perspective study of cutaneous manifestations in primary psychiatric disorders in a tertiary care hospital. Indian J Psychiatry. 2018 Apr-Jun;60(2):213-216. doi: 10.4103/psychiatry.IndianJPsychiatry_156_18. PMID: 30166678; PMCID: PMC6102963.
269	Parekh M, Ramaiah G, Pashilkar P, Ramanujam R, Johnston P, Ilag LL. A pilot single centre, double blind, placebo controlled, randomized, parallel study of Calmagen® dermaceutical cream and lotion for the topical treatment of tinea and onychomycosis. BMC Complement Altern Med. 2017 Sep 18;17(1):464. doi: 10.1186/s12906-017-1970-2. PMID: 28923039; PMCID: PMC5604504.
270	Dev T, Saginatham H, Sethuraman G. Tinea Faciei: Challenges in the Diagnosis. J Pediatr. 2017 Aug;187:331. doi: 10.1016/j.jpeds.2017.03.044. Epub 2017 Apr 19. PMID: 28433202.
271	Singh S, Sondhi P, Yadav S, Ali F. Tinea barbae presenting as kerion. Indian J Dermatol Venereol Leprol. 2017 Nov-Dec;83(6):741. doi: 10.4103/ijdvl.IJDVL_1104_16. PMID: 29035288.
272	Zawar V, Sarda A, De A. Clearance of Recalcitrant Onychomycosis Following Q-switched Nd-Yag Laser. J Cutan Aesthet Surg. 2017 Oct-Dec;10(4):226-227. doi: 10.4103/JCAS.JCAS_18_17. PMID: 29491660; PMCID: PMC5820842.
273	Gupta S.K, Prasad J, Brahmane R. B. Clinico-mycological study of Dermatophytosis at a tertiary medical center of Uttar Pradesh. Trop J Path Micro 2017;3(3):283-288.doi: 10.17511/jopm.2017.i3.09.
274	Panicker VV, Riyaz N, Balachandran PK. A clinical study of cutaneous changes in pregnancy. J Epidemiol Glob Health. 2017 Mar;7(1):63-70. doi: 10.1016/j.jegh.2016.10.002. Epub 2016 Nov 19. PMID: 27870929; PMCID: PMC7320517.
275	Bhari N, Saginatham H, Verma KK. Tacrolimus induced dermatophyte infection overlying a plaque morphea. Dermatol Ther. 2017 Jan;30(1). doi: 10.1111/dth.12395. Epub 2016 Aug 9. PMID: 27502443.
276	Asokan N, Binesh VG. Cutaneous problems in elderly diabetics: A population-based comparative cross-sectional survey. Indian J Dermatol Venereol Leprol. 2017 Mar-Apr;83(2):205-211. doi: 10.4103/0378-6323.190875. PMID: 27647359.
277	Jadeja D, Jaiswal CS, Panchasra A, Tripathi CB. Griseofulvin and/or Terbinafine Induced Toxic Epidermal Necrolysis in an Adult Female Patient - A Case Report. Curr Drug Saf. 2016;11(2):192-4. doi: 10.2174/1574886311666151223112645. PMID: 26695069.
278	Chatterjee D, Ghosh SK, Sen S, Sarkar S, Hazra A, De R. Efficacy and tolerability of topical sertaconazole versus topical terbinafine in localized dermatophytosis: A randomized, observer-blind, parallel group study. Indian J Pharmacol. 2016 Nov-Dec;48(6):659-664. doi: 10.4103/0253-7613.194850. PMID: 28066103; PMCID: PMC5155466.
279	Prakash R, Prashanth HV, Ragunatha S, Kapoor M, Anitha TK, Krishnamurthy V. Comparative study of efficacy, rapidity of detection, and cost-effectiveness of potassium hydroxide, calcofluor white, and Chicago sky blue stains in the diagnosis of dermatophytoses. Int J Dermatol. 2016 Apr;55(4):e172-5. doi: 10.1111/ijd.13037. Epub 2016 Feb 9. PMID: 26861859.
280	Chiramel MJ, Sharma VK, Khandpur S, Sreenivas V. Relevance of trichoscopy in the differential diagnosis of alopecia: A cross-sectional study from North India. Indian J Dermatol Venereol Leprol. 2016 Nov-Dec;82(6):651-658. doi: 10.4103/0378-6323.183636. PMID: 27297280.
281	Yadav TA, Khopkar US. White Streaks: Dermoscopic Sign of Distal Lateral Subungual Onychomycosis. Indian J Dermatol. 2016 Jan-Feb;61(1):123. doi: 10.4103/0019-5154.174151. PMID: 26955146; PMCID: PMC4763660.
282	Pathak AK, Kumar S, Kumar M, Mohan L, Dikshit H. Study of Drug Utilization Pattern for Skin Diseases in Dermatology OPD of an Indian Tertiary Care Hospital - A Prescription Survey. J Clin Diagn Res. 2016 Feb;10(2):FC01-5. doi: 10.7860/JCDR/2016/17209.7270. Epub 2016 Feb 1. PMID: 27042479; PMCID: PMC4800544.
283	Williams A, Bhatia A, Kanish B, Chaudhary PR, Samuel CJ. Pattern of Inpatient Dermatology Consultations in a Tertiary Care Centre from Northern India. J Clin Diagn Res. 2016 Dec;10(12):WC07-WC10. doi: 10.7860/JCDR/2016/21182.8968. Epub 2016 Dec 1. PMID: 28208985; PMCID: PMC5296558.
284	Adekhandi S, Pal S, Sharma N, Juyal D, Sharma M, Dimri D. Incidence and epidemiology of onychomycosis in patients visiting a tertiary care hospital in India. Cutis. 2015 Jan;95(1):E20-5. PMID: 25671453.
285	Yadav P, Singal A, Pandhi D, Das S. Comparative efficacy of continuous and pulse dose terbinafine regimes in toenail dermatophytosis: A randomized double-blind trial. Indian J Dermatol Venereol Leprol. 2015 Jul-Aug;81(4):363-9. doi: 10.4103/0378-6323.158634. PMID: 26087080.
286	Jeelani S, Ahmed QM, Lanker AM, Hassan I, Jeelani N, Fazili T. Histopathological examination of nail clippings using PAS staining (HPE-PAS): gold standard in diagnosis of Onychomycosis. Mycoses. 2015 Jan;58(1):27-32. doi: 10.1111/myc.12251. Epub 2014 Oct 27. PMID: 25346218.
287	Parimalam K, Dinesh DK, Thomas J. Vitiligo delimiting dermatophyte infection. Indian J Dermatol. 2015 Jan-Feb;60(1):91-3. doi: 10.4103/0019-5154.147816. PMID: 25657409; PMCID: PMC4318075.
288	Rao AG. Dermatophyte infection encircling vitiligo. Indian Dermatol Online J. 2015 Dec;6(Suppl 1):S60-3. doi: 10.4103/2229-5178.171056. PMID: 26904457; PMCID: PMC4738523.
289	Shivamurthy RP, Reddy SG, Kallappa R, Somashekar SA, Patil D, Patil UN. Comparison of topical anti- fungal agents sertaconazole and clotrimazole in the treatment of tinea corporis-an observational study. J Clin Diagn Res. 2014 Sep;8(9):HC09-12. doi: 10.7860/JCDR/2014/10210.4866. Epub 2014 Sep 20. PMID: 25386455; PMCID: PMC4225907.
290	Nikam VV, Mehta HH. A nonrandomized study of trichoscopy patterns using nonpolarized (contact) and polarized (noncontact) dermatoscopy in hair and shaft disorders. Int J Trichology. 2014 Apr;6(2):54-62. doi: 10.4103/0974-7753.138588. PMID: 25191038; PMCID: PMC4154151.
291	Elavarashi E, Kindo AJ, Kalyani J, Sudha R. Application of PCR fingerprinting using (GACA)4 primer in the rapid discrimination of dermatophytes. Indian J Med Microbiol. 2014 Jul-Sep;32(3):236-9. doi: 10.4103/0255-0857.136548. PMID: 25008813.
292	Das D, Das A, Das NK. Kerion. Indian Pediatr. 2014 May;51(5):419-20. PMID: 24953594.
293	Thangaraju P, Giri V, Singh H, Kumar V, Ali S. Tinea Barbae: In Released from Treatment (RFT) Hansen's Disease Patient. J Clin Diagn Res. 2014 Jul;8(7):YD01-2. doi: 10.7860/JCDR/2014/8250.4565. Epub 2014 Jul 20. PMID: 25177622; PMCID: PMC4149128.
294	Jerajani H, Janaki C, Kumar S, Phiske M. Comparative assessment of the efficacy and safety of sertaconazole (2%) cream versus terbinafine cream (1%) versus luliconazole (1%) cream in patients with dermatophytoses: a pilot study. Indian J Dermatol. 2013 Jan;58(1):34-8. doi: 10.4103/0019-5154.105284. PMID: 23372210; PMCID: PMC3555370.
295	Grills N, Grills C, Spelman T, Stoove M, Hellard M, El-Hayek C, Singh R. Prevalence survey of dermatological conditions in mountainous north India. Int J Dermatol. 2012 May;51(5):579-87. doi: 10.1111/j.1365-4632.2011.05131.x. PMID: 22515583.
296	Kundu D, Mandal L, Sen G. Prevalence of Tinea capitis in school going children in Kolkata, West Bengal. J Nat Sci Biol Med. 2012 Jul;3(2):152-5. doi: 10.4103/0976-9668.101894. PMID: 23225977; PMCID: PMC3510909.
297	Aggarwal N, Goindi S, Mehta SD. Preparation and evaluation of dermal delivery system of griseofulvin containing vitamin E-TPGS as penetration enhancer. AAPS PharmSciTech. 2012 Mar;13(1):67-74. doi: 10.1208/s12249-011-9722-y. Epub 2011 Dec 1. PMID: 22130790; PMCID: PMC3299441.
298	Vasudevan B, Sagar A, Bahal A, Mohanty A. Cutaneous manifestations of HIV-a detailed study of morphological variants, markers of advanced disease, and the changing spectrum. Med J Armed Forces India. 2012 Jan;68(1):20-7. doi: 10.1016/S0377-1237(11)60122-6. Epub 2012 Jan 18. PMID: 24669034; PMCID: PMC3862715.
299	Palit A, Inamadar AC. Annular, erythematous skin lesions in a neonate. Indian Dermatol Online J. 2012 Jan;3(1):45-7. doi: 10.4103/2229-5178.93504. PMID: 23130263; PMCID: PMC3481934.
300	Nagar R, Nayak CS, Deshpande S, Gadkari RP, Shastri J. Subungual hyperkeratosis nail biopsy: a better diagnostic tool for onychomycosis. Indian J Dermatol Venereol Leprol. 2012 Sep-Oct;78(5):620-4. doi: 10.4103/0378-6323.100579. PMID: 22960819.
301	Banerjee M, Ghosh AK, Basak S, Das KD, Gangopadhyay DN. Comparative evaluation of effectivity and safety of topical amorolfine and clotrimazole in the treatment of tinea corporis. Indian J Dermatol. 2011 Nov;56(6):657-62. doi: 10.4103/0019-5154.91823. PMID: 22345765; PMCID: PMC3276891.
302	Godse KV, Zawar V. Chronic urticaria associated with tinea infection and success with antifungal therapy--a report of four cases. Int J Infect Dis. 2010 Sep;14 Suppl 3:e364-5. doi: 10.1016/j.ijid.2009.12.005. Epub 2010 May 6. PMID: 20451436.
303	Shivakumar V, Okade R, Rajkumar V, Sajitha K, Prasad SR. Intermittent pulse-dosed terbinafine in the treatment of tinea corporis and/or tinea cruris. Indian J Dermatol. 2011 Jan;56(1):121-2. doi: 10.4103/0019-5154.77579. PMID: 21572814; PMCID: PMC3088924.
304	Sharma A, Saple DG, Surjushe A, Rao GR, Kura M, Ghosh S, Bolmall C, Baliga V. Efficacy and tolerability of sertaconazole nitrate 2% cream vs. miconazole in patients with cutaneous dermatophytosis. Mycoses. 2011 May;54(3):217-22. doi: 10.1111/j.1439-0507.2009.01801.x. PMID: 19925567.
305	Das S, Barbhuniya JN, Biswas I, Bhattacharya S, Kundu PK. Studies on comparison of the efficacy of terbinafine 1% cream and butenafine 1% cream for the treatment of Tinea cruris. Indian Dermatol Online J. 2010 Jul;1(1):8-9. doi: 10.4103/2229-5178.73249. PMID: 23130183; PMCID: PMC3481417.
306	Bai Kirubha MH. Prescription auditing of griseofulvin in a tertiary care teaching hospital. Indian J Dermatol Venereol Leprol. 2009 Nov-Dec;75(6):588-92. doi: 10.4103/0378-6323.57720. PMID: 19915239.
307	Grover C, Bansal S, Nanda S, Reddy BS, Kumar V. Combination of surgical avulsion and topical therapy for single nail onychomycosis: a randomized controlled trial. Br J Dermatol. 2007 Aug;157(2):364-8. doi: 10.1111/j.1365-2133.2007.08014.x. Epub 2007 Jun 15. PMID: 17573877.
308	Jaiswal A, Sharma RP, Garg AP. An open randomized comparative study to test the efficacy and safety of oral terbinafine pulse as a monotherapy and in combination with topical ciclopirox olamine 8% or topical amorolfine hydrochloride 5% in the treatment of onychomycosis. Indian J Dermatol Venereol Leprol. 2007 Nov-Dec;73(6):393-6. doi: 10.4103/0378-6323.37056. PMID: 18032857.
309	Singal A, Pandhi D, Agrawal S, Das S. Comparative efficacy of topical 1% butenafine and 1% clotrimazole in tinea cruris and tinea corporis: a randomized, double-blind trial. J Dermatolog Treat. 2005;16(5-6):331-5. doi: 10.1080/09546630500375783. PMID: 16428155.
310	Prakash J, Singh S, Prashant GK, Kar B, Tripathi K, Singh PB. Mucocutaneous lesions in transplant recipient in a tropical country. Transplant Proc. 2004 Sep;36(7):2162-4. doi: 10.1016/j.transproceed.2004.08.011. PMID: 15518786.
311	Kaviarasan PK, Jaisankar TJ, Thappa DM, Sujatha S. Clinical variations in dermatophytosis in HIV infected patients. Indian J Dermatol Venereol Leprol. 2002 Jul-Aug;68(4):213-6. PMID: 17656940.
312	Singh S, Beena PM. Comparative study of different microscopic techniques and culture media for the isolation of dermatophytes. Indian J Med Microbiol. 2003 Jan-Mar;21(1):21-4. PMID: 17642969.
313	Mohanty JC, Mohanty SK, Sahoo RC, Sahoo A, Prahara CN. Diagnosis of superficial mycoses by direct microscopy - A statistical evaluation. Indian J Dermatol Venereol Leprol. 1999 Mar-Apr;65(2):72-4. PMID: 20885050.
314	Mishra M, Mishra S, Singh PC, Mishra BC. Clinico-mycological profile of superficial mycoses. Indian J Dermatol Venereol Leprol. 1998 Nov-Dec;64(6):283-5. PMID: 20921797.
315	D'Souza P, Khanna N. Tinea capitis. Indian Pediatr. 1997 Jan;34(1):79-80. PMID: 9251291.
316	Mittal RR, Jain C, Gill SS, Jindal R. Atypical manifestations of tinea faciei. Indian J Dermatol Venereol Leprol. 1996 Mar-Apr;62(2):98-9. PMID: 20947992.
317	Rajagopalan B, Jacob M, George S. Skin lesions in HIV-positive and HIV-negative patients in south India. Int J Dermatol. 1996 Jul;35(7):489-92. doi: 10.1111/j.1365-4362.1996.tb01663.x. PMID: 8809603.
318	Kalla G, Begra B, Solanki A, Goyal A, Batra A. Clinicomycological study of tinea capitis in desert district of Rajasthan. Indian J Dermatol Venereol Leprol. 1995 Nov-Dec;61(6):342-5. PMID: 20953016.
319	Acharya KM, Mukhopadhyay A, Thakur RK, Mehta T, Bhuptani N, Patel R. Itraconazole versus griseofulvine in the treatment of tinea corporis and tinea cruris. Indian J Dermatol Venereol Leprol. 1995 Jul-Aug;61(4):209-11. PMID: 20952956.
320	Ranganathan S, Menon T, Selvi SG, Kamalam A. Effect of socio-economic status on the prevalence of dermatophytosis in Madras. Indian J Dermatol Venereol Leprol. 1995 Jan-Feb;61(1):16-8. PMID: 20952864.
321	Chugh KS, Sharma SC, Singh V, Sakhuja V, Jha V, Gupta KL. Spectrum of dermatological lesions in renal allograft recipients in a tropical environment. Dermatology. 1994;188(2):108-12. doi: 10.1159/000247112. PMID: 8136535.
322	Kumar AG, Lakshmi N. Tinea capitis in Tirupati. Indian J Pathol Microbiol. 1990 Oct;33(4):360-3. PMID: 2132505.
323	Banerjee U, Sethi M, Pasricha JS. Study of onychomycosis in India. Mycoses. 1990 Jul-Aug;33(7-8):411-5. doi: 10.1111/myc.1990.33.7-8.411. PMID: 2151052.
324	Urmil AC, Dutta PK, Basappa K, Ganguly SS. A study of morbidity pattern among prostitutes attending a municipal clinic in Pune. J Indian Med Assoc. 1989 Feb;87(2):29-31. PMID: 2789264.
325	Kamalam A, Thambiah AS, Bagavandas M, Govindaraju S. Mycoses in India--study in Madras. Trans R Soc Trop Med Hyg. 1981;75(1):92-100. doi: 10.1016/0035-9203(81)90017-1. PMID: 7268862.
326	Kamalam A, Nanjappa Chetty GN, Balasubramaniam N, Chandrasekar N, Thambiah AS. Tinea capitis in a Moslem school. Indian J Med Res. 1979 Jul;70:41-3. PMID: 500159.
327	Leela Naidu PS, Sasirekha E, Naidu PS, Saraswathy D. Dermatophytoses at Kurnool (Rayalaseema of Andhra Pradesh). Indian J Dermatol Venereol Leprol. 1976 Jan-Feb;42(1):34-37. PMID: 28276422.
328	Verma KC, Singh K. A study on tinea capitus in Rohtak. Indian J Med Res. 1974 Sep;62(9):1329-32. PMID: 4442993.
329	Bhutani LK, Mohapatra LN, Kandhari KC. Tinea pedis--a penalty of civilization. A sample survey of rural and urban population. Mykosen. 1971 Jul 1;7(6):335-6. doi: 10.1111/j.1439-0507.1971.tb03074.x. PMID: 5087435.
330	KALRA SL, MOHAPATRA LN, GUGNANI HC. ETIOLOGY OF DERMATOMYCOSES IN DELHI. Indian J Med Res. 1964 Jun;52:553-8. PMID: 14182672.
